# Supplementary material for: HSDL2 links nutritional cues to bile acid and cholesterol homeostasis
Source: Sci Adv. 2024 May 31;10(22):eadk9681. doi: 10.1126/sciadv.adk9681 (PMC11141617; doi:10.1126/sciadv.adk9681)
Supplement: Supplementary file 2 — Tables S1 to S13 [file sciadv.adk9681_tables_s1_to_s13.zip]

Archive with 13 entries (13 files):
- adk9681_Table S1.xlsx
- adk9681_Table S10.xlsx
- adk9681_Table S11.xlsx
- adk9681_Table S12.xlsx
- adk9681_Table S13.xlsx
- adk9681_Table S2.xlsx
- adk9681_Table S3.xlsx
- adk9681_Table S4.xlsx
- adk9681_Table S5.xlsx
- adk9681_Table S6.xlsx
- adk9681_Table S7.xlsx
- adk9681_Table S8.xlsx
- adk9681_Table S9.xlsx
