# Supplementary material for: HSDL2 links nutritional cues to bile acid and cholesterol homeostasis
Source: Sci Adv. 2024 May 31;10(22):eadk9681. doi: 10.1126/sciadv.adk9681 (PMC11141617; doi:10.1126/sciadv.adk9681)
Supplement: Supplementary file 2 — Tables S1 to S13 [file sciadv.adk9681_tables_s1_to_s13.zip › adk9681_Table S1.xlsx]

## Sheet: Sheet1
Table S1. Gene expression profiling of Low and High glucose-producing lines.
ID	Gene Symbol	fold vs Low	P Value
17881405	Kng2 // Kng2 // Kng2 // Kng2 // Kng2 // Kng2	2.2524	2.75248e-05
17625478	Cyp2c6v1 // LOC679216 // Cyp2c6v1	9.19015	3.25646e-05
17691076	Sec14l4 // Sec14l4	1.5743	3.42416e-05
17721778	Ttr // Ttr // Ttr // Ttr // Ttr // Ttr // Ttr // Ttr // Ttr // Ttr // Ttr // Slc25a1	2.74956	5.66449e-05
17813042	Rnf207 // Rnf207	1.36991	7.08512e-05
17786724	A2m // A2m // LOC100911545 // A2m // A2m // A2m	1.48453	0.000178304
17777602	Hao1 // Hao1 // Hao1 // Hao1	2.76794	0.000188688
17801079	Cyp4a1 // Cyp4a1 // Cyp4a1 // Cyp4a1 // Cyp4a1 // Cyp4a1	7.54913	0.000213266
17659910	Scpep1 // Scpep1 // Scpep1 // Scpep1	1.34379	0.00030519
17662880	Abca6 // Abca6 // Abca6 // Abca6 // Abca6	1.67541	0.000328395
17864603	Ankrd44 // Ankrd44	1.444	0.000411139
17810985	Nkain1 // Nkain1 // Nkain1	0.717642	0.000418041
17799134	Hsdl2 // Hsdl2 // Hsdl2	1.44204	0.00047353
17844008	Il18 // Il18 // Il18 // Il18 // Il18 // Il18 // Il18	1.58967	0.000502097
17702038	Rnase1l1	0.725635	0.000578055
17686022	Fmo4 // Fmo4 // Fmo4 // Fmo4 // Fmo4 // Fmo4 // Fmo4 // Fmo4	1.46256	0.000661154
17841480	Csad // Csad // Csad // Csad // Csad // Csad // Csad // Csad // Csad	1.90673	0.0006728
17789537	Pon1 // Pon1 // Pon1 // Pon1 // Pon1	3.40801	0.000735564
17628993	Vom2r11 // Vom2r11	1.36675	0.000739913
17786761	A1i3 // A1i3 // Cpamd8 // A1i3	3.28697	0.000761998
17656934	Aldh3a2 // Aldh3a2 // Aldh3a2 // Aldh3a2	1.25946	0.00076905
17641032	Pcsk5 // Pcsk5	0.830693	0.000901646
17687126	Adck3 // Adck3 // Adck3	1.54159	0.000940491
17696871	LOC100909497	1.34442	0.000951267
17827262	Slc41a2 // Slc41a2 // Slc41a2	0.77276	0.00102081
17854134	Gsta2 // Gsta2 // Gsta2	2.07968	0.00106944
17789192	Crot // Crot // Crot // Crot // Crot // Crot	1.39701	0.00115877
17636826	Usp31 // Usp31	0.784204	0.00127155
17611941	Slc22a3 // Slc22a3 // Slc22a3	0.440542	0.00128058
17789755	Tmem106b // Tmem106b // Tmem106b // Tmem106b	1.42831	0.00129476
17814063	Xdh // Xdh // Xdh	1.88229	0.00138218
17627515	Pex7 // Pex7 // Pex7 // Pex7	1.17424	0.00145106
17646757	Tekt3 // Tekt3 // Tekt3	0.820423	0.00149061
17721797	Rnf125 // Rnf125 // Rnf125 // Rnf125	1.38226	0.00157104
17717183	Mrc1 // Mrc1	0.785267	0.00157256
17789549	Pon3 // Pon3 // Pon3 // Pon3	1.64269	0.00169108
17612818	Olr1l	1.29707	0.00188689
17698125	Rnase4 // Rnase4 // Rnase4 // Rnase4 // Rnase4 // Rnase4 // Rnase4 // Rnase4 // Rnase4 // Rnase4 // Rnase4 // Rnase4	1.41469	0.00191498
17813154	Plch2 // Plch2 // Plch2 // Plch2	0.842743	0.00194934
17865872	Fam124b // Fam124b // Fam124b // Fam124b // Fam124b	1.23705	0.00195341
17881341	LOC681458 // LOC681458 // LOC681458	2.70842	0.00195537
17659447	LOC102552988 // LOC102552988 // LOC102552988 // Gm11437 // Gm11437	1.96695	0.00201731
17792236	Atoh8 // Atoh8	1.28154	0.00223125
17839510	Cyp2d2 // Cyp2d2 // Cyp2d2 // Cyp2d2 // Cyp2d2 // Cyp2d2	2.05522	0.0022403
17645797	Sept8 // Sept8 // Sept8 // Sept8 // Sept8 // Sept8 // Sept8 // Sept8	0.836931	0.00225515
17613537	Obox1 // Obox1	1.19623	0.00229589
17750822	S1pr1 // S1pr1 // S1pr1 // S1pr1	1.47051	0.00240169
17640742	Ms4a6c // Ms4a6c // Ms4a6c	0.800778	0.00266735
17852258	Bco2 // Bco2 // Bco2 // Bco2 // Bco2	1.44421	0.00284568
17881359	Urad	1.76039	0.0029414
17625978	Sfxn3 // Sfxn3 // Sfxn3 // Sfxn3 // Sfxn3 // Sfxn3	1.25364	0.00299306
17692999	Cds1 // Cds1 // Cds1 // Cds1 // Cds1	1.32111	0.00301418
17863984	Mitd1 // Mitd1 // Mitd1 // Mitd1 // Mitd1	1.16641	0.00306723
17695215	Acox3 // Acox3 // Acox3	1.25342	0.00320197
17826861	LOC100365212 // LOC100365212	0.658833	0.00322731
17614591	Cyp2a1 // Cyp2a1 // Cyp2a1 // Cyp2a1	5.79888	0.00324136
17824272	Ccdc85c	0.866643	0.0033789
17795474	Klrh1 // Klrh1	1.24812	0.00351986
17839460	Cyp2d4 // Cyp2d4 // Cyp2d4 // Cyp2d4 // Cyp2d4 // Cyp2d4	1.28052	0.00396621
17865965	Irs1 // Irs1	1.23625	0.00399892
17688961	RGD1561381 // RGD1561381 // RGD1561381	1.49339	0.00409735
17794729	C1s // C1s // C1s // C1s // C1s	1.42745	0.00415162
17774882	B230118H07Rik // RGD1309730 // RGD1309730	1.22828	0.0042033
17831049	Mei1 // Mei1	0.839718	0.00439769
17748274	Fgb // Fgb // Fgb // Fgb // Fgb // Fgb // Fgb // Fgb	1.35223	0.00442428
17774886	RGD1309730 // RGD1309730	1.21087	0.00442623
17866026	Slc19a3 // Slc19a3	1.15708	0.00443213
17646391	Rai1 // Rai1 // Rai1 // Rai1	0.860283	0.00459806
17636784	Pdzd9 // Pdzd9 // Pdzd9	0.795665	0.00465707
17662835	Abca9 // Abca9 // Abca9	1.27554	0.00466977
17698068	Olr1616 // Olr1616	1.43811	0.00484606
17814603	Apob // Apob // Apob	1.51239	0.00485351
17795228	Pzp // Pzp // Pzp // Pzp // Pzp // Pzp	1.27111	0.0050369
17612808	LOC100360054 // LOC100360054	0.847014	0.0050876
17689058	Ugt2b15 // Ugt2b15 // Ugt2b15 // Ugt2b15 // Ugt2b15	1.28103	0.00512724
17800646	Lrp8 // Lrp8 // Lrp8	0.813136	0.0051897
17610985	Arg1 // Arg1 // Arg1 // Arg1 // Arg1	1.68059	0.00528233
17720784	Phyh // Phyh // Phyh // Phyh	1.20869	0.00544432
17627736	Taar8a // Taar8a // Taar8a // LOC100910174 // Taar8a // LOC100910174	1.31827	0.00567184
17882111	Arhgef16 // Arhgef16 // Arhgef16 // Arhgef16	1.24587	0.00570659
17839351	Rangap1 // Rangap1 // Rangap1 // Rangap1	0.880077	0.00575824
17839085	Ankrd54 // Ankrd54 // Ankrd54 // Ankrd54	0.846772	0.00578348
17627770	Vnn3 // Vnn3	1.4299	0.00595255
17645358	Olr1398 // Olr1398	0.846754	0.00599953
17860017	Crygf // Cryge // Crygf	0.757262	0.00600592
17625459	Cyp2c11 // LOC100911826 // LOC100911826 // Cyp2c11 // LOC100911826 // Cyp2c11 // Cyp2c11 // Cyp2c11	1.2547	0.00605452
17722738	LOC102552497	1.50537	0.00615387
17801533	RGD1305347 // RGD1305347 // RGD1305347	1.5078	0.0062125
17882197	Nr1d2 // Nr1d2 // Nr1d2 // Nr1d2	1.1573	0.00629588
17625007	A1cf // A1cf // A1cf // A1cf // A1cf // A1cf // A1cf // A1cf	1.34453	0.00634263
17801530	LOC679583	0.815605	0.00644853
17625072	Lipk // Lipk	0.800828	0.00653016
17641121	Aldh1a7 // Aldh1a7	1.37746	0.00653452
17839164	Csnk1e // Csnk1e // Csnk1e // Csnk1e // Csnk1e // Csnk1e	0.836878	0.00660015
17781157	Abcb4 // Abcb4 // Abcb4 // Abcb4 // Abcb4 // Abcb4	1.44999	0.00662974
17846607	Plscr4 // Plscr4 // Plscr4	1.2857	0.00664961
17811729	Pink1 // Pink1 // Pink1	1.25088	0.00670106
17750298	Cept1 // Cept1 // Cept1 // Cept1	1.1357	0.00683452
17831678	Shank3 // Shank3 // Shank3 // Shank3 // Shank3	0.820409	0.00692301
17813740	Dync2li1 // Dync2li1 // Dync2li1 // Dync2li1 // Dync2li1	1.32698	0.00702776
17780117	Srms // Srms // Srms	1.16806	0.00704873
17610371	Vom2r3 // Vom2r1 // Vom2r65 // Vom2r3 // LOC100912500 // LOC689435 // LOC100910373 // Vom2r3 // Vom2r2 // LOC100911926 // Vom2r3 // Vom2r2 // LOC100911926 // LOC100910373 // LOC100910373 // Vom2r4 // LOC100911926 // Vom2r65 // LOC100911926 // Vom2r3 // Vom2r2 // LOC100911926 // Vom2r4 // LOC100911926 // Vom2r6 // Vom2r3 // Vom2r2 // LOC100911926 // Vom2r3 // Vom2r2 // LOC100911926	0.838649	0.00708869
17613293	Vom2r32 // Vom2r78 // Vom2r32 // LOC100910563 // Vom2r32	0.739092	0.0071776
17640507	Tmem138 // Tmem138 // Tmem138 // Tmem138 // Tmem138	0.819235	0.0071928
17794610	Apobec1 // Apobec1 // Apobec1 // Apobec1 // Apobec1 // Apobec1 // Apobec1	1.29523	0.00723012
17630554	Rabac1 // Rabac1 // Rabac1 // Rabac1	1.26166	0.00729021
17665236	Nit2 // Nit2 // Nit2 // Nit2 // Nit2 // Nit2	1.26767	0.00734388
17719486	Hfe // Hfe // Hfe // Hfe // Hfe // Hfe // Hfe // Hfe // Hfe	1.49055	0.00735265
17880603	Asb17 // Asb17	0.792785	0.00736673
17786063	Il17re // Il17re // Il17re	0.780328	0.00745524
17832872	Apon // Apon // Apon // Apon // Apon	1.91547	0.00758705
17811433	Ldlrap1 // Ldlrap1	0.8421	0.00763321
17686046	Fmo2 // Fmo2 // Fmo2 // Fmo2 // Fmo2	1.20069	0.00780649
17839691	RGD1304694 // RGD1304694 // RGD1304694	0.837438	0.00781494
17843357	Olr1262 // Olr1262	0.78873	0.00782317
17610971	Smlr1 // Smlr1 // Smlr1	1.68046	0.00784601
17641633	RGD1565682 // RGD1565682 // RGD1565682	4.78593	0.00792996
17832006	Slc48a1 // Slc48a1 // Slc48a1 // Slc48a1	0.848382	0.00798868
17630659	Lipe // Lipe // Lipe // Lipe // Lipe	1.18972	0.00799485
17718250	Tspan17 // Tspan17 // Tspan17 // Tspan17 // Tspan17	0.772458	0.00803247
17626070	Elovl3 // Elovl3	0.861316	0.00805063
17628529	Park2 // Park2 // Park2 // Park2 // Park2 // Park2 // Park2 // Park2 // Park2 // Park2 // Park2 // Park2 // Park2 // Park2 // Park2 // Park2 // Park2 // Park2 // Park2 // Park2 // Park2 // Park2 // Park2 // Park2 // Park2 // Park2 // Park2 // Park2 // Park2 // Park2	1.42465	0.00808455
17612607	Vom2r19 // Vom2r19	0.782865	0.00821931
17830434	Gga1 // Gga1 // Gga1 // Gga1	0.873105	0.00837565
17839058	Card10 // Card10 // Card10	0.778697	0.00858456
17830454	Sh3bp1 // Sh3bp1	0.854536	0.00860702
17778258	Tmem74bos // Tmem74bos	0.860797	0.008626
17814550	Ptrhd1 // Ptrhd1	0.846825	0.00873455
17717673	LOC680200 // LOC680200 // LOC680200	1.32602	0.00890667
17610996	Enpp3 // Enpp3 // LOC100910412 // Enpp3 // Enpp3 // Enpp3 // Enpp3	1.20461	0.00893896
17838221	Ly6c // Ly6c // LOC100911104 // LOC100912078 // Ly6c // LOC100911104 // LOC100912078 // Ly6c // Ly6c // Ly6c	0.763452	0.00896653
17795822	Lrp6 // Lrp6	0.861871	0.0090041
17786163	Vhl // Vhl // Vhl	0.844935	0.00902044
17692287	Gpr75 // Gpr75	1.20565	0.00913247
17745550	Ghr // Ghr // Ghr // Ghr // Ghr // Ghr // Ghr // Ghr	1.47504	0.00923276
17833160	Olr894	0.789177	0.00927554
17612970	Vom1r32 // Vom1r32 // Vom1r32	0.836662	0.00932859
17830882	Xpnpep3 // Xpnpep3 // Xpnpep3	0.866166	0.00935821
17643853	Nmral1 // Nmral1 // LOC100910915	0.822921	0.00938005
17846857	Cep70 // Cep70 // Cep70 // Cep70	1.21503	0.0096087
17865588	Nhej1 // Nhej1 // Nhej1 // Nhej1 // Nhej1	1.27714	0.00964227
17830578	Polr2f // Polr2f // Polr2f // Polr2f	0.873263	0.00967294
17688934	Gc // Gc // Gc // Gc // Gc // Gc // Gc // Gc // Gc // Gc // Gc // Gc // Gc // Gc // Gc // Gc	1.15714	0.00973696
17624593	Mir204 // rno-mir-204	0.755219	0.00990491
17787154	Pianp // Pianp // Pianp	0.645328	0.0100079
17835031	Nr1h4 // Nr1h4 // Nr1h4 // Nr1h4	1.22413	0.0100242
17692363	Vom2r71 // Vom2r71 // LOC100911147 // Vom2r71 // LOC100911147 // Vom2r71 // LOC100911147	0.776946	0.0101535
17731335	Cmtm1 // Cmtm1 // Cmtm1 // Cmtm1 // Cmtm1	1.22097	0.0101595
17775114	Depdc7 // Depdc7 // Depdc7	1.21102	0.0101925
17843725	Mpzl3 // Mpzl3	0.772189	0.0101999
17866842	Nudt12 // Nudt12	1.32473	0.0102078
17687364	Marc1 // Marc1	1.36286	0.0102676
17832535	Tenc1 // Tenc1 // Tenc1 // Tenc1	0.862629	0.0102759
17686353	Mgst3 // Mgst3 // Mgst3	1.19385	0.010508
17686163	Blzf1 // Blzf1 // Blzf1	1.16488	0.0107301
17796482	Tm7sf3 // Tm7sf3 // Tm7sf3	0.798319	0.0110989
17833309	LOC100912294 // LOC100912294	1.23947	0.0111378
17881417	Gtf3a // Gtf3a	0.85997	0.0112864
17643583	Tnp2 // Tnp2 // Tnp2 // Tnp2 // Tnp2	0.8407	0.0114931
17745339	Itga2	0.861057	0.0116154
17843692	Ift46 // Ift46 // Ift46 // Ift46 // Ift46	1.20437	0.0116656
17774208	Olr551 // Olr551	0.872246	0.0117045
17834382	LOC100912783 // Zscan4f // LOC100912783	0.861988	0.0118297
17787651	LOC100360120	0.870703	0.0118989
17682903	Dusp10 // Dusp10	1.29375	0.0119217
17851315	Olr1304 // Olr1304	0.764771	0.0119668
17791365	Hoxa2 // Hoxa2 // LOC100911443 // Hoxa2 // LOC100911443 // Hoxa2	0.845876	0.0119946
17840960	Mcrs1 // Mcrs1 // Mcrs1	0.846053	0.0120117
17775239	Ano3 // Ano3	0.820612	0.0120147
17843324	Vwa5a // Vwa5a // Vwa5a // Vwa5a // Vwa5a // Vwa5a // LOC100909460 // Vwa5a // Vwa5a // LOC100909460	1.36516	0.0121394
17774023	Serping1 // Serping1 // Serping1	1.75706	0.0124588
17880863	Smim24 // Smim24	1.19768	0.0125051
17723158	Hsd17b4 // Hsd17b4 // Hsd17b4 // Hsd17b4	1.21882	0.0125568
17641679	Slc16a12 // Slc16a12 // Slc16a12	1.76191	0.0126861
17654878	Metrn // Metrn // Metrn	0.843798	0.0126933
17682521	Cdc42bpa // Cdc42bpa // Cdc42bpa	0.822647	0.0127594
17694801	Gba3 // Gba3 // Gba3 // Gba3 // Gba3	0.828526	0.0128781
17777751	Flrt3 // Flrt3 // Flrt3	1.11896	0.0130028
17861475	Agap1 // Agap1	0.893238	0.0130087
17792470	Ctnna2 // Ctnna2 // Ctnna2	0.869926	0.0132747
17697369	LOC102546495 // LOC102546495	1.23511	0.013495
17841156	Csrnp2 // Csrnp2 // Csrnp2	0.799109	0.0135051
17775062	Cd59 // Cd59 // Cd59 // Cd59	1.54061	0.0135123
17641424	Spata6l // Spata6l // Spata6l	1.21622	0.0135821
17810897	Tinagl1 // Tinagl1 // Tinagl1 // Tinagl1	0.68203	0.0136225
17778076	LOC689212	1.19509	0.0136317
17860138	Cps1 // Cps1 // Cps1	1.55934	0.0136723
17881501	RGD1565309 // RGD1565309 // RGD1565309 // RGD1565309 // Gm16432	1.21959	0.0137174
17778487	Pxmp4 // Pxmp4 // Pxmp4 // Pxmp4	1.17176	0.0137221
17719850	Zeb1 // Zeb1 // Zeb1 // Zeb1 // Zeb1	0.782806	0.0139476
17662478	Icam2 // Icam2 // Icam2 // Icam2 // Icam2	1.14024	0.0139541
17789297	Akap9 // Akap9 // Akap9	1.35086	0.013975
17812079	Tmem82 // Tmem82 // Tmem82	1.15286	0.0140906
17639459	Pacs1 // Pacs1 // Pacs1 // Pacs1	0.844198	0.0141473
17852250	Pts // Pts // Pts // Pts // Pts	1.16242	0.0141808
17811774	Ubxn10 // Ubxn10 // Ubxn10	0.873989	0.0142275
17610935	L3mbtl3 // L3mbtl3 // L3mbtl3	1.20445	0.0143921
17612006	Rnaset2 // Rnaset2 // Rnaset2	1.16695	0.0144833
17788833	Gsap // Gsap // Gsap // Gsap	1.71509	0.0145974
17842286	Olr1192 // Olr1192	1.19094	0.0146359
17624598	Klf9 // Klf9 // Klf9	0.870439	0.0146754
17645787	Shroom1 // Shroom1 // Shroom1 // Shroom1	0.851353	0.0147453
17641458	Plgrkt // Plgrkt // Plgrkt	1.16389	0.0147836
17852105	LOC500990 // LOC500990 // LOC500990 // LOC500990	0.847859	0.0149149
17795867	Gprc5d // Gprc5d	1.12988	0.014977
17730481	Sdr42e1	1.2182	0.0150065
17841164	Tfcp2 // Tfcp2 // Tfcp2 // Tfcp2 // Tfcp2 // Tfcp2	0.843134	0.0150188
17774260	Olr625 // Olr625 // Olr623	1.19326	0.0150265
17658687	Fam101b // Fam101b // Fam101b	0.877874	0.0152195
17641753	Cpeb3 // Cpeb3	1.18861	0.0152238
17790708	RGD1306271 // RGD1306271	0.819804	0.0155811
17688579	Paqr3 // Paqr3 // Paqr3 // Paqr3	0.803384	0.0158406
17795674	Klra5 // LOC100911234 // Ly49i4 // Ly49i2 // Klra5 // LOC100911234 // Klra5	0.632853	0.015908
17851240	Olr1275 // Olr1275 // LOC100910041 // LOC100910256 // LOC100910335 // LOC100910439 // LOC100910445 // Olr1275 // LOC100910041 // LOC100910256 // LOC100910335 // LOC100910439 // LOC100910445 // Olr1275 // LOC100910041 // LOC100910256 // LOC100910335 // LOC100910439 // LOC100910445 // Olr1275 // LOC100910041 // LOC100910256 // LOC100910335 // LOC100910439 // LOC100910445	0.838258	0.0159436
17612996	Rfpl4a // Rfpl4a	0.833212	0.0159472
17776388	Ell3 // Ell3 // Ell3	1.19058	0.0160335
17881835	Abcg3l4 // Abcg3l4	1.14183	0.0160763
17800567	Tmem59 // Tmem59 // Tmem59	1.11373	0.0161495
17641955	LOC100361492 // LOC100361492 // Cyp2c24 // LOC100361492	2.07641	0.0162567
17694890	Med28 // Med28 // Med28	0.867042	0.0162992
17848991	Pomgnt2 // Pomgnt2	1.14246	0.0163082
17812204	Tmem51 // Tmem51 // Tmem51 // Tmem51 // Tmem51 // Tmem51 // Tmem51	1.28239	0.016323
17731190	RGD1306091 // BC021891	0.810392	0.016341
17639423	Tmem151a // Tmem151a	1.16601	0.0164346
17847108	Acad11 // Acad11 // Acad11	1.2811	0.0165741
17787068	C1r // C1r // C1r	1.16098	0.0165903
17745643	Egflam // Egflam // Egflam	1.16036	0.0168081
17641623	Rnls // Rnls // Rnls // Rnls	1.29756	0.0168105
17814418	Hadha // Hadha // Hadha // Hadha // Hadha	1.12804	0.0174336
17731446	Mmp15 // Mmp15	0.760671	0.017564
17839926	Mapk12 // Mapk12 // Mapk12 // Mapk12 // Mapk12	0.793906	0.0176985
17860486	Ttll4 // Ttll4 // Ttll4	0.882082	0.0177246
17861328	Dgkd // Dgkd // Dgkd // Dgkd // Dgkd	0.880707	0.0177842
17865107	Idh1 // Idh1 // Idh1 // Idh1 // Idh1	1.2444	0.0177966
17791050	Epha1 // Epha1	1.20788	0.0179698
17839522	Tcf20 // Tcf20 // Tcf20	0.891802	0.0179704
17658251	Dhx33 // Dhx33	0.894156	0.0180301
17788055	Golt1b // Golt1b // Golt1b // Golt1b	0.876076	0.0181044
17881167	LOC365444 // LOC365444	0.87123	0.0181449
17882143	Rab7l1 // Rab7l1 // Rab7l1	1.28393	0.0182661
17641268	Tjp2 // Tjp2 // Tjp2 // Tjp2 // Tjp2 // Tjp2	0.890547	0.0183544
17833399	Tbxa2r // Tbxa2r // Tbxa2r // Tbxa2r	0.856683	0.0183724
17629249	Prkcg // Prkcg // Prkcg	1.22845	0.0184854
17693743	Prr27 // Prr27 // Prr27 // Prr27 // Prr27 // Prr27 // Prr27	1.23415	0.0184875
17848969	Trak1 // Trak1 // Trak1 // Trak1 // Trak1 // Trak1	0.867441	0.0185224
17841687	RGD1563200 // LOC688130 // RGD1563200	1.20811	0.0186534
17789904	Ankrd7 // Ankrd7 // Ankrd7	1.18527	0.018673
17852394	Mir34c // rno-mir-34c	1.15436	0.018928
17774333	Olr696 // Olr696	0.843419	0.0190586
17880685	Fbxl14 // Fbxl14	0.862638	0.0192646
17810274	Mfsd2a // Mfsd2a // Mfsd2a	0.724898	0.0193411
17788534	Nub1 // Nub1 // Nub1	1.23274	0.0193802
17706052	Itih4 // Itih4 // Itih4 // Itih4 // Itih4	2.77671	0.0194748
17864146	Mfsd9 // Mfsd9 // Mfsd9	1.14109	0.0195099
17811113	Slc9a1 // Slc9a1 // Slc9a1	0.882095	0.0195324
17664967	Igsf5 // Igsf5 // Igsf5 // Igsf5 // Igsf5 // Igsf5	1.23988	0.0196423
17834474	RGD1565071	0.779961	0.0196835
17838363	Scrib // Scrib	0.856632	0.0199183
17780701	Orc5 // Orc5 // Orc5 // Orc5	1.21582	0.019958
17852193	Ankk1 // Ankk1 // Ankk1	0.86943	0.0200672
17783067	Olr806 // Olr806	1.24346	0.0202985
17611159	Tpd52l1 // Tpd52l1 // Tpd52l1 // Tpd52l1	0.85738	0.02046
17641159	Gda // Gda // Gda // Gda	1.61737	0.0207477
17630390	Bcl3 // Bcl3 // Bcl3	1.17354	0.020958
17640120	Cox8a // Cox8a // Cox8a // Cox8a // Cox8a	0.889195	0.0209884
17865147	Acadl // Acadl // Acadl // Acadl // Acadl // Acadl	1.13732	0.0210956
17865685	Tuba4a // Tuba4a // Tuba4a // Tuba4a // Tuba4a // Tuba4a	0.835191	0.0211294
17610557	Hivep2 // Hivep2 // Hivep2	1.18015	0.0211747
17780860	Ccdc146 // Ccdc146	1.15014	0.0212479
17828903	Osr2 // Osr2 // Osr2	0.813833	0.0212646
17843359	Olr1264 // Olr1264 // LOC100910077 // LOC100910378 // Olr1264 // LOC100910077 // LOC100910378 // Olr1264 // LOC100910077 // LOC100910378	0.818833	0.0212727
17801063	Pdzk1ip1 // Pdzk1ip1 // Pdzk1ip1 // Pdzk1ip1	1.12574	0.0212975
17719470	Slc17a1 // Slc17a1 // Slc17a1 // Slc17a1 // Slc17a1	1.53168	0.0213098
17636942	Arhgap17 // Arhgap17 // Arhgap17 // Arhgap17 // Arhgap17 // Arhgap17 // Arhgap17 // Arhgap17 // Arhgap17 // Arhgap17 // Arhgap17 // Arhgap17 // Arhgap17	0.898586	0.0213098
17658496	Olr1496 // Olr1496 // LOC100909578 // Olr1496 // LOC100909578 // Olr1496	0.829215	0.0214082
17794815	Lrrc23 // Lrrc23 // Lrrc23 // LOC100911585 // LOC100911585 // LOC100911585 // Lrrc23 // LOC100911585 // Lrrc23 // LOC100911585 // Lrrc23 // Lrrc23	0.87561	0.0214086
17852310	Dixdc1 // Dixdc1 // Dixdc1 // Dixdc1 // Dixdc1	1.18594	0.0214132
17628727	Vom1r1 // Vom1r1 // Vom1r1	1.1551	0.0214353
17692928	Ptpn13 // Ptpn13	0.816805	0.0217379
17641795	Cyp26a1 // Cyp26a1 // Cyp26a1 // Cyp26a1 // Cyp26a1	1.32244	0.0217664
17825884	Olr1000 // Olr959 // Olr960 // Olr959 // Olr960 // Olr1000	0.85237	0.0217924
17833210	Olr1000 // Olr959 // Olr960 // Olr959 // Olr960 // Olr1000	0.85237	0.0217924
17793352	Adamts9 // Adamts9	1.12243	0.0218455
17611200	Hint3 // Hint3 // Hint3 // Hint3 // Hint3	1.23247	0.0218791
17697904	Cdkn3 // Cdkn3 // Cdkn3	1.15631	0.0220121
17612959	LOC691325 // LOC691325	1.18001	0.022038
17694987	Cpeb2 // Cpeb2 // Cpeb2	0.736382	0.0221505
17691852	Fam161a // Fam161a // Fam161a // Fam161a	0.852461	0.0221578
17682952	Mir215 // rno-mir-215	1.22759	0.0222525
17791022	Kel // Kel // Kel // Kel	0.838721	0.0222933
17801203	Pomgnt1 // Pomgnt1 // Pomgnt1 // Pomgnt1	0.878884	0.0224097
17863056	Pla2g7 // Pla2g7 // Pla2g7 // Pla2g7	0.827466	0.0224373
17687556	Smyd2 // Smyd2	0.842879	0.0225481
17774361	Olr713 // Olr715 // Olr711 // Olr713	0.768706	0.0226044
17626511	Lysmd3 // Lysmd3 // Lysmd3	1.12922	0.0226146
17865351	Mreg // Mreg // Mreg	0.656751	0.0227104
17613757	Ccdc8 // Ccdc8	1.14021	0.0227514
17611107	Tcf21 // Tcf21 // Tcf21	1.12582	0.022841
17825147	Igh-6	1.33745	0.0229061
17624269	Olr337 // Olr337	1.20009	0.022928
17787649	Tas2r145 // Tas2r145 // Tas2r145	0.829794	0.0230837
17824196	Tcl1a // Tcl1a	1.18971	0.0234513
17730442	Gan // Gan	0.884381	0.0234622
17629540	Ccdc106 // Ccdc106 // Ccdc106 // Ccdc106 // Ccdc106 // Ccdc106 // Ccdc106	1.16186	0.0235075
17783946	Abcg2 // Abcg2 // Abcg2 // Abcg2 // Abcg2 // Abcg2 // Abcg2 // Abcg2 // Abcg2	2.25374	0.0237379
17826047	LOC100125365	0.817506	0.0237438
17625025	Minpp1 // Minpp1 // Minpp1	0.914029	0.0239649
17824346	Mir3592 // rno-mir-3592 // rno-mir-382	0.830965	0.0239861
17664200	Olr1525 // Olr1355 // Olr1525 // Olr1355	1.15729	0.024032
17793125	Plxna1 // Plxna1	0.898946	0.0240546
17625123	Ifit1	1.1603	0.024079
17863039	Cyp39a1 // Cyp39a1 // Cyp39a1	1.23159	0.0241728
17781257	Cdk14 // Cdk14 // Cdk14 // Cdk14 // Cdk14	1.42528	0.0243895
17849251	LOC102553278 // LOC102553278	1.15761	0.0245078
17723184	Fam170a // Fam170a // Fam170a	0.864563	0.0245119
17722729	Pcdhgb2	1.24706	0.0245853
17750199	Cttnbp2nl // Cttnbp2nl	1.38648	0.0246813
17720585	Il15ra // Il15ra // Il15ra // Il15ra	0.863382	0.0246818
17720237	Heatr1 // Heatr1 // Heatr1	0.820731	0.0246993
17840290	Yaf2 // Yaf2	0.84657	0.0248908
17830560	Micall1 // Micall1	0.831269	0.0249467
17696018	Polm // Polm // Polm // Polm	1.23901	0.0249537
17881825	Fam55b // Fam55b	2.86812	0.0250048
17612462	Vom1r111 // Vom1r17 // Vom1r111 // Vom1r16 // Vom1r17 // Vom1r111	0.773582	0.0250752
17691011	Selm	1.22244	0.0251116
17881381	Slc15a1 // Slc15a1 // Slc15a1 // Slc15a1 // Slc15a1 // Slc15a1	0.820082	0.0251816
17851378	Gramd1b // Gramd1b // Gramd1b	0.899976	0.0251869
17851136	Olr1194 // Olr1194	0.684452	0.0252303
17613554	Zfp541 // Zfp541	0.889346	0.0254247
17790270	Mir96 // rno-mir-96	1.10629	0.0254464
17861457	Spp2 // Spp2 // Spp2	2.00643	0.0256608
17640348	Scgb1d2 // Scgb1d2 // Scgb1d2 // Scgb1d2 // Scgb1d2	1.21187	0.0257097
17613332	Vom1r53 // Vom1r54 // Vom1r53 // Vom1r53	0.756053	0.0257386
17851110	Spa17 // Spa17 // Spa17	1.23497	0.0257737
17774250	Olr614 // Olr614	0.797649	0.0258874
17660233	Xylt2 // Xylt2 // Xylt2	0.832587	0.0260293
17789396	Pex1 // Pex1	1.22171	0.0261782
17693487	Cxcl6 // Cxcl6 // Cxcl6	1.13959	0.0261923
17781213	LOC100910867 // LOC100910867 // LOC100910867 // LOC100910867 // LOC100910867	1.33436	0.0262258
17778321	Defb26 // Defb26 // LOC100911232 // Defb26 // LOC100911232 // Defb26	0.809877	0.0263154
17843675	Treh // Treh	0.880626	0.0265693
17853194	Senp8 // Senp8 // Senp8 // Senp8	1.17397	0.0266847
17839486	Cyp2d1 // Cyp2d1 // Cyp2d1 // Cyp2d1 // Cyp2d1 // Cyp2d1 // Cyp2d1 // Cyp2d1	1.14131	0.0267245
17779629	Dpm1 // Dpm1	1.12014	0.026927
17860245	Tmem169 // Tmem169 // Tmem169	0.878261	0.0270223
17812164	Efhd2 // Efhd2 // Efhd2	0.869569	0.0270374
17747235	Slc7a11 // Slc7a11 // Slc7a11	0.663771	0.0270768
17841780	Gucy1a2 // Gucy1a2 // Gucy1a2 // Gucy1a2 // Gucy1a2 // Gucy1a2 // Gucy1a2	1.14245	0.0270881
17691019	Morc2 // Morc2	0.88017	0.0271319
17654512	Slc9a3r2 // Slc9a3r2 // Slc9a3r2 // Slc9a3r2	0.828474	0.027167
17775331	Nutm1 // Nutm1	0.841484	0.0271809
17810482	Dnali1 // Dnali1 // Dnali1	1.16329	0.0272254
17832657	Sp1 // Sp1 // Sp1	0.892008	0.0272481
17717454	Gpr158 // Gpr158	1.14301	0.027258
17781619	LOC500035 // LOC500035	1.16822	0.0272868
17629301	E2f5	0.879589	0.0273747
17613074	Cox6b2 // Cox6b2 // Cox6b2 // Cox6b2	0.88658	0.0275197
17612404	Fpr-rs4 // Fpr-rs4 // Fpr-rs4	0.826484	0.0277741
17723035	Ap3s1 // Ap3s1 // Ap3s1 // Ap3s1 // Ap3s1	1.16517	0.0277758
17746421	Hnf4g // Hnf4g // Hnf4g	1.71382	0.027876
17656495	Olr1432 // Olr1432	0.860952	0.0278814
17779186	Slpi // Slpi // Slpi	1.15838	0.027891
17794759	Mir141 // rno-mir-141	0.808566	0.0279729
17774340	Olr701 // Olr701	1.28112	0.0279793
17831445	Gramd4 // Gramd4 // Gramd4 // Gramd4 // Gramd4	0.79134	0.028321
17612473	LOC100909757	1.16128	0.0285248
17774289	Olr662 // Olr662	1.27261	0.0287225
17720484	Akr1c2 // Akr1c2 // Akr1c2 // Akr1c2	1.1344	0.0288972
17642593	Cyp17a1 // Cyp17a1 // Cyp17a1 // Cyp17a1 // Cyp17a1	2.42934	0.0289762
17847005	Ryk // Ryk // Ryk // Ryk	0.912861	0.0289993
17690378	Fgfbp1 // Fgfbp1 // Fgfbp1	0.845249	0.0290015
17625842	Cyp2c23 // Cyp2c23 // Cyp2c23 // Cyp2c23	1.17585	0.0290116
17684975	RGD1307830 // RGD1307830 // RGD1307830 // RGD1307830	1.12928	0.0290621
17655304	Kcnip1 // Kcnip1 // Kcnip1 // Kcnip1 // Kcnip1 // Kcnip1 // Kcnip1 // Kcnip1 // Kcnip1 // Kcnip1	1.24727	0.029173
17837998	Ptk2 // Ptk2 // Ptk2	0.870436	0.0292451
17643593	Tvp23a // Tvp23a // Tvp23a // Tvp23a // Tvp23a	1.23826	0.0293351
17612933	Olr4 // Olr4 // Olr5	1.20421	0.0293643
17801412	Best4 // Best4 // Best4	0.837193	0.0294373
17718415	Gadd45g // Gadd45g // Gadd45g	0.814008	0.0296116
17800346	Oma1 // Oma1 // Oma1	1.23376	0.0296815
17658444	Emc6 // Emc6	0.893852	0.0297007
17780326	Cnpy1 // Cnpy1 // Cnpy1	0.887178	0.0297083
17831714	Alg10 // Alg10 // Alg10	0.872699	0.0297349
17624043	Cyb561a3 // Cyb561a3 // Cyb561a3 // Cyb561a3	0.817399	0.0297956
17829696	Myc // Myc // Myc // Myc // Myc	0.859343	0.0301838
17780007	Gata5 // Gata5 // Gata5	0.898219	0.0303418
17783881	Vom1r67 // Vom1r71 // Vom1r68 // Vom1r67 // Vom1r65 // Vom1r67	1.15273	0.0303452
17795322	Clec2d2 // Clec2d2 // Clec2dl1 // Clec2d2 // Clec2d2	1.28626	0.0303909
17796933	LOC362473	0.748403	0.0303954
17811464	Clic4 // Clic4 // Clic4 // Clic4 // Clic4	0.853202	0.0304799
17851655	Cbl // Cbl	0.891008	0.0306324
17833783	RGD1562114 // RGD1562114	0.862719	0.0306702
17629512	Epn1 // Epn1 // Epn1	0.911457	0.030731
17862611	Tfeb // Tfeb // Tfeb // Tfeb // Tfeb // Tfeb // Tfeb // Tfeb	0.841324	0.0308758
17840277	Gxylt1 // Gxylt1 // LOC100912135 // Gxylt1 // Gxylt1	0.880153	0.0308966
17691433	LOC100360491	0.879288	0.0309259
17694397	Nsun7 // Nsun7 // Nsun7 // Nsun7 // Nsun7	0.848853	0.0311859
17795013	Ltbr // Ltbr // Ltbr	0.883718	0.0312267
17881931	LOC679168 // Fam199x	0.865456	0.0312331
17830527	Gcat // LOC100910685 // Gcat // Gcat	0.722509	0.0312856
17779131	Tomm34 // Tomm34 // Tomm34	0.902104	0.0315384
17646671	Pigl // Pigl // Pigl // Pigl	0.826821	0.031555
17789529	Bet1 // Bet1 // Bet1 // Bet1 // Bet1 // Bet1 // Bet1	1.21633	0.0315565
17782610	Rab19 // Rab19 // Rab19	0.884182	0.0316263
17792102	Rpia // Rpia // Rpia	0.832308	0.0317106
17687257	Enah // Enah // Enah // Enah	1.15667	0.031869
17782404	Tmem140 // Tmem140 // Tmem140 // Tmem140 // Tmem140	1.36832	0.031945
17840296	Zcrb1 // Zcrb1 // Zcrb1	0.90019	0.0320314
17824342	Mir3595 // rno-mir-3595 // rno-mir-376a	1.13629	0.0320668
17835966	Frs2 // Frs2	0.865431	0.032162
17696014	Pgam2 // Pgam2 // Pgam2 // Pgam2 // Pgam2	0.886022	0.0323488
17690230	Gpr125 // Gpr125 // Gpr125	0.872591	0.032359
17881957	Sh2b1 // Sh2b1 // Sh2b1 // Sh2b1 // Sh2b1 // Sh2b1 // Sh2b1 // Sh2b1 // Sh2b1	0.859127	0.0323747
17693935	Arl9 // Arl9	1.15232	0.0323997
17750702	Fam102b // Fam102b	0.796891	0.0329418
17831594	Ppp6r2 // Ppp6r2 // Ppp6r2	0.879056	0.0329871
17880540	RGD1564513 // RGD1564513	1.15115	0.033217
17834262	Pglyrp2 // Pglyrp2 // Pglyrp2 // Pglyrp2 // Pglyrp2	1.76493	0.0333224
17681291	Serpinc1 // Serpinc1 // Serpinc1 // Serpinc1 // Serpinc1 // Serpinc1	1.13518	0.033357
17624305	Glyatl2 // Glyatl2 // Glyatl2 // Glyatl2	1.70712	0.033441
17692290	Asb3 // Asb3	1.10381	0.0335759
17838600	Bop1 // Bop1 // Bop1	0.847314	0.0336937
17781286	Cyp51 // Cyp51 // Cyp51 // Cyp51	1.18504	0.0338273
17775291	Olr766 // Olr766	0.85007	0.0338415
17747013	Cetn4 // Cetn4	1.17832	0.033854
17775313	Olr781 // Olr781	1.28296	0.034042
17787021	Vom2r50 // Vom2r50	1.16818	0.0341579
17881379	Slc22a4 // Slc22a4 // Slc22a4	1.20056	0.0344882
17795527	Ly49si1 // Ly49si1 // Ly49si1	0.680869	0.0345362
17863382	Gsta1 // Gsta1 // Gsta1 // Gsta1 // Gsta1 // Gsta1 // LOC102550391 // Gsta1	1.15019	0.0345545
17639726	Scyl1 // Scyl1 // Scyl1 // Scyl1 // Scyl1	0.892126	0.034596
17802585	Fabp3 // Fabp3 // Fabp3 // Fabp3 // Fabp3	1.14637	0.0346732
17826910	Vom1r107 // Vom1r107 // Vom1r107	0.788016	0.0349431
17835155	Mir135a // rno-mir-135a	0.858049	0.0350909
17775271	RGD1309783 // RGD1309783	0.881491	0.0351259
17642319	Ubtd1 // Ubtd1 // Ubtd1 // Ubtd1	0.868043	0.0351389
17865092	Crygd // Crygd	0.868141	0.035198
17779595	Tmem189 // Tmem189	0.887193	0.0353381
17840480	Slc38a4 // Slc38a4 // Slc38a4 // Slc38a4	1.15154	0.0353764
17717361	Bmi1 // Bmi1 // Bmi1	0.777225	0.0354078
17813867	Rhoq // Rhoq // LOC100911716 // Rhoq // Rhoq	0.830213	0.0354353
17656253	Ccdc69 // Ccdc69 // Ccdc69 // Ccdc69 // Ccdc69	1.19334	0.035465
17824303	Wars // Wars // Wars // Wars	0.891484	0.0355816
17693612	Mob1b // Mob1b // Mob1b	0.868172	0.0356288
17723231	Sncaip // Sncaip // Sncaip	0.889989	0.0356435
17810223	Zmpste24 // Zmpste24 // Zmpste24	1.1532	0.0359836
17688614	LOC100912233 // RGD1559999	1.16238	0.0360896
17776080	Lrrc57 // Lrrc57 // LOC100910478 // Lrrc57 // Lrrc57 // LOC100910478	1.10586	0.036365
17789948	Aass // Aass // Aass	0.875478	0.0364269
17646092	Igtp // Irgm2 // Irgm2 // Igtp // Irgm2 // Igtp // Igtp // Igtp // LOC102555634	1.25871	0.0365603
17835248	Amdhd1 // Amdhd1	1.42778	0.0366124
17811169	Wasf2 // Wasf2 // Wasf2	0.901251	0.0366513
17637049	Xpo6 // Xpo6 // Xpo6 // Xpo6 // Xpo6	0.896831	0.0367416
17659199	Bhlha9 // Bhlha9 // Bhlha9	1.11822	0.0369071
17624222	Patl1 // Patl1 // Patl1 // Patl1 // Patl1	0.887126	0.0369594
17705923	Actr8 // Actr8 // Actr8	1.12607	0.0371045
17731042	Urb2 // Urb2	0.909846	0.0371218
17838437	Eppk1 // Eppk1	0.894067	0.037201
17628915	Dll1 // Dll1 // Dll1	1.17044	0.0373154
17786952	Clec4a3 // Clec4a3 // Clec4a3 // Clec4a3 // Clec4a3 // Clec4a3	0.87467	0.0373161
17882057	Tprg1l // Tprg1l // Tprg1l // Tprg1l	1.14181	0.0373343
17880648	Olr602 // LOC102555599 // LOC102555599 // Olr602	1.14142	0.0374819
17867631	Cyp2c12 // Cyp2c12 // Cyp2c12 // Cyp2c12	1.54893	0.0374881
17853371	Iqch // Iqch // Iqch // Iqch	1.14852	0.0374954
17880691	Olr1471	0.818359	0.037552
17655017	Rab11fip3 // Rab11fip3 // Rab11fip3	0.881853	0.0375639
17750283	RGD1309110 // RGD1309110	1.16184	0.037711
17842959	Ets1 // Ets1 // Ets1 // Ets1 // Ets1 // Ets1	1.14431	0.0377751
17705843	Arhgef3 // Arhgef3 // Arhgef3 // Arhgef3	1.17373	0.0378322
17831351	Fbln1 // Fbln1 // Fbln1	0.801629	0.0378421
17780474	Crygn // Crygn	0.848879	0.0378797
17866121	Sp110 // Sp110 // Sp110	1.2229	0.037966
17686342	Uck2 // Uck2 // Uck2	0.900762	0.0379931
17786008	Brpf1 // Brpf1	0.865021	0.0383417
17838226	LOC300024	1.13776	0.0384031
17851514	Sc5d // Sc5d // Sc5d // Sc5d	1.11152	0.0385237
17799803	Zfp352 // Zfp352	1.12128	0.0387913
17781300	Mterf // Mterf	1.17084	0.0388231
17629500	Vom1r34 // Vom1r34 // Vom1r33 // Vom1r39 // Vom1r34	0.740345	0.0388268
17881453	Cdk11b	0.887048	0.0390507
17848070	Cdc25a // Cdc25a // Cdc25a	0.881372	0.0390932
17795534	LOC502907 // LOC502907 // LOC502907 // LOC502907 // LOC502907	0.76543	0.0391267
17646225	Olr1452 // Olr1452	1.15486	0.0391371
17731360	Cdh5 // Cdh5	1.11775	0.0392661
17865068	Plekhm3 // Plekhm3 // Plekhm3 // Plekhm3	1.12549	0.0394042
17686824	Apcs // Apcs // Apcs // Apcs // Apcs	1.11429	0.0394273
17880448	RGD1565904 // RGD1565904 // Polr2h // Polr2h // RGD1565904 // LOC100912534 // Polr2h // RGD1565904 // LOC100912534	0.917786	0.0394887
17687750	Mir205 // rno-mir-205	1.13172	0.0397091
17794326	Adipor2 // Adipor2 // Adipor2 // Adipor2	0.894503	0.0398321
17827026	Cd320 // Cd320 // Cd320 // Cd320 // Cd320	0.820877	0.0402278
17833266	Olr1060 // Olr1060	0.822256	0.0402705
17835724	Glipr1 // Glipr1 // Glipr1 // Glipr1	1.25037	0.0402714
17628910	Tcte3 // Tcte3	1.12119	0.0404023
17829048	Atp6v1c1 // Atp6v1c1 // Atp6v1c1 // Atp6v1c1	0.907429	0.0404436
17830958	Zc3h7b // Zc3h7b	0.892485	0.0404799
17774112	Olr476 // Olr476	1.21578	0.0404936
17843478	Mir125b1 // rno-mir-125b-1	0.838032	0.0406389
17686035	Fmo1 // Fmo1 // Fmo1 // Fmo1 // Fmo1 // Fmo1	1.18019	0.0407061
17832290	LOC100912851 // Dip2b // LOC100912851 // Dip2b // LOC100912851	0.873661	0.0407465
17852356	Sik2 // Sik2 // Sik2 // Sik2 // Sik2 // Sik2	0.892549	0.0408571
17682502	Sccpdh // Sccpdh // LOC100910414 // Sccpdh // LOC100910414 // Sccpdh // Sccpdh	1.14847	0.0409128
17781795	Cped1 // Cped1 // Cped1 // Cped1	1.34088	0.0409257
17842264	Olr1867	0.889064	0.0409715
17614141	LOC102551479 // LOC102551479	1.14477	0.0410283
17882051	Glyctk // Glyctk // Glyctk // Glyctk	1.20522	0.0410341
17840416	Scaf11 // Scaf11	0.894005	0.0411661
17614267	LOC681077 // LOC681077 // LOC100910611 // LOC100910953 // LOC100910953 // LOC681077 // LOC681077	0.886406	0.0411743
17882319	LOC684107 // LOC684107 // LOC684107 // LOC684107	0.860177	0.0412718
17691798	Wdpcp // Wdpcp	1.13447	0.04133
17682208	Olr1585 // LOC102550614 // Olr1585	0.79903	0.041401
17682563	Itpkb // Itpkb // Itpkb	1.11149	0.0414306
17720816	Frmd4a // Frmd4a	0.845718	0.0414871
17626890	LOC102550729 // LOC102550729 // LOC102550729	1.96391	0.0416242
17783911	Vom1r84 // Vom1r84 // LOC100912389 // Vom1r84	0.875289	0.041703
17880921	Olr1275 // Olr1275 // LOC100910041 // LOC100910256 // LOC100910335 // LOC100910439 // LOC100910445 // Olr1275 // LOC100910041 // LOC100910256 // LOC100910335 // LOC100910439 // LOC100910445 // Olr1275 // LOC100910041 // LOC100910256 // LOC100910335 // LOC100910439 // LOC100910445 // Olr1275 // LOC100910041 // LOC100910256 // LOC100910335 // LOC100910439 // LOC100910445 // LOC100910010 // LOC10091…	1.2046	0.0417257
17627043	LOC102556724	0.896078	0.0418124
17695811	Tcn2 // Tcn2 // Tcn2	1.34668	0.0419678
17859773	Abi2 // Abi2 // Abi2 // Abi2 // Abi2	0.830662	0.0419827
17792308	Elmod3 // Elmod3 // Elmod3 // Elmod3 // Elmod3	1.15605	0.0421122
17851205	RGD1563738 // LOC100911291	0.851777	0.0422475
17800985	Skint8 // Skint8 // Skint8	0.886198	0.0422642
17691515	LOC688553 // LOC688553	0.867259	0.0423564
17833276	Olr1070 // Olr1070	1.23125	0.042443
17658983	Lgals5 // Lgals5 // Lgals5	1.13932	0.0424992
17875507	LOC102553745 // LOC102553745	0.886829	0.0426058
17626119	Nfkb2 // Nfkb2 // Nfkb2 // Nfkb2	1.15001	0.04287
17861560	Rbm44 // Rbm44 // Rbm44	1.13603	0.0429172
17802269	Csmd2 // Csmd2 // Csmd2	0.908346	0.0431069
17861070	LOC501180 // LOC501180	0.873835	0.0431674
17626800	Eno4 // Eno4	1.15881	0.0434201
17848541	Osbpl10 // Osbpl10 // Osbpl10 // Osbpl10 // Osbpl10	1.1335	0.0434872
17629906	Vom1r57 // Vom1r57	0.848796	0.0435765
17689038	Ugt2b17 // Ugt2b17 // Ugt2b17 // Ugt2b17 // Ugt2b17 // Ugt2b17	1.46456	0.04367
17863393	LOC501110 // LOC501110 // LOC501110 // LOC501110 // LOC501110	1.53099	0.0436929
17660449	Nfe2l1 // Nfe2l1 // Nfe2l1 // Nfe2l1 // Nfe2l1 // Nfe2l1	0.901169	0.0437317
17840441	Slc38a1 // Slc38a1 // Slc38a1 // Slc38a1	0.87773	0.0439022
17629816	Vom1r47 // Vom1r47 // Vom1r47 // Vom1r47	0.765105	0.0439438
17835902	Myrfl // Myrfl // Myrfl	1.18939	0.043969
17612951	Zfp787 // Zfp787 // Zfp787 // Zfp787	0.90175	0.0440888
17790021	Slc13a1 // Slc13a1 // Slc13a1 // Slc13a1	1.16582	0.0440982
17839047	Mfng // Mfng // Mfng	1.30131	0.044099
17801572	Slc2a1 // Slc2a1 // Slc2a1 // Slc2a1	0.829763	0.0441281
17788267	Klhl42 // Klhl42	0.894713	0.0441803
17681477	Sele // Sele // Sele	1.18962	0.0442921
17847568	Traip // Traip // Traip	0.889917	0.0444486
17689457	Ociad2 // Ociad2	1.36352	0.044469
17787061	C1rl // C1rl	1.20848	0.0445219
17774325	Olr690 // Olr690	1.20662	0.0445584
17841570	Atf7 // Atf7 // Atf7	0.887022	0.0449307
17812843	Tmem201 // Tmem201 // Tmem201 // Tmem201	0.890613	0.0449386
17730510	Necab2 // Necab2 // Necab2 // Necab2	0.812174	0.0449494
17786557	Fbxl14	0.885606	0.0450412
17875307	RGD1563975 // RGD1563975	0.876468	0.0450685
17682285	Olr1602 // Olr1602	0.856213	0.0451568
17687175	Ephx1 // Ephx1 // Ephx1 // Ephx1 // Ephx1	1.20982	0.0451961
17686529	Fcgr2b // Fcgr2b // Fcgr2b // Fcgr2b // Fcgr2b // Fcgr2b	1.11644	0.0452423
17687089	Ahctf1 // Ahctf1 // Ahctf1	0.901683	0.0452857
17696349	Grb10 // Grb10 // Grb10	1.1009	0.0456028
17774557	Atg13 // Atg13 // Atg13 // Atg13	1.15862	0.0456292
17778123	RGD1565143 // RGD1565143	1.17543	0.0456457
17860202	Spag16 // Spag16 // Spag16	1.18822	0.0456575
17789430	Fam133b // RGD1564613 // Fam133b // Fam133b	1.12215	0.0458217
17861360	Ugt1a5 // Ugt1a6 // Ugt1a1 // Ugt1a6 // Ugt1a7c // Ugt1a8 // Ugt1a2 // Ugt1a3 // Ugt1a9 // Ugt1a8 // Ugt1a2 // Ugt1a3 // Ugt1a1 // Ugt1a6 // Ugt1a7c // Ugt1a8 // Ugt1a2 // Ugt1a3 // Ugt1a1 // Ugt1a6 // Ugt1a7c // Ugt1a8 // Ugt1a2 // Ugt1a3 // Ugt1a1 // Ugt1a6 // Ugt1a7c // Ugt1a8 // Ugt1a2 // Ugt1a3 // Ugt1a1 // Ugt1a6 // Ugt1a7c // Ugt1a8 // Ugt1a2 // Ugt1a3 // Ugt1a1 // Ugt1a6 // Ugt1a7c // Ugt…	1.1017	0.0459115
17853476	Rab11a // Rab11a // Rab11a	1.10672	0.0459695
17867621	Cyp2c13 // Cyp2c13 // Cyp2c13 // Cyp2c13 // Cyp2c13 // Cyp2c13	1.57768	0.0460019
17775203	Fshb // Fshb // Fshb // Fshb	0.898584	0.046039
17881415	Afmid // Afmid // Afmid	1.16743	0.0460575
17681568	Nme7 // Nme7 // Nme7 // Nme7	1.15936	0.0461015
17846844	LOC685501 // LOC685501	0.886665	0.0461257
17781253	Cldn12 // Cldn12	1.36651	0.0464123
17838727	Tonsl // Tonsl	0.895049	0.0464551
17843512	Usp2 // Usp2 // Usp2 // Usp2 // Usp2 // Usp2 // Usp2 // Usp2	1.39615	0.0464952
17775317	Olr783 // Olr783	1.21739	0.046516
17796694	Rpl7 // Rpl7 // Rpl7 // Rpl7	1.11291	0.0465422
17847325	Rrp9 // Rrp9 // Rrp9	0.877708	0.046553
17731269	Ces2a // Ces2a // Ces2a	1.20437	0.0467615
17791612	LOC100365259 // LOC100365259	0.890129	0.0468232
17746663	Mecom // Mecom // Mecom // Mecom	1.12019	0.0470134
17881473	Cacng8 // Mir935 // Cacng8 // rno-mir-935 // Cacng8	1.12567	0.0470242
17863823	Ankrd39 // Ankrd39 // Ankrd39	0.870514	0.0473609
17789572	Pdk4 // Pdk4 // Pdk4 // Pdk4	1.57906	0.0474914
17849037	Mir138-1 // rno-mir-138-1	0.841129	0.0475378
17640135	Mark2 // Mark2 // Mark2 // Mark2	0.905045	0.0476261
17721186	LOC680225 // LOC680225	0.822182	0.0476888
17786837	Mug2 // Mug2	2.17944	0.0480665
17829851	Chrac1 // Chrac1 // Chrac1	0.861942	0.0481529
17694422	N4bp2 // N4bp2 // N4bp2	1.1669	0.0481562
17786706	Slc6a12 // Slc6a12 // Slc6a12	0.89033	0.048191
17840711	Kansl2 // Kansl2 // Kansl2 // Kansl2 // Kansl2	0.878989	0.0483709
17654814	Chtf18 // Chtf18	0.871021	0.0484324
17686361	Lrrc52 // Lrrc52 // Lrrc52	0.89095	0.0484654
17813587	Galm // Galm // Galm	1.10696	0.0486327
17789359	Krit1 // Krit1 // Krit1	1.16978	0.0487183
17790054	Iqub // Iqub // Iqub // Iqub	1.14709	0.0487454
17644874	Dusp1 // Dusp1 // Dusp1 // Dusp1	1.34274	0.0487863
17731309	Pdp2 // Pdp2 // Pdp2 // Pdp2 // Pdp2	1.13155	0.0488146
17882325	Pdss1 // Pdss1	0.842115	0.0488166
17654155	Cldn9 // Cldn9	0.870786	0.0488575
17612939	Zfp583 // Zfp583	0.855973	0.0489104
17836083	Dyrk2 // Dyrk2	0.876021	0.0489619
17786674	Bcl2l13 // Bcl2l13	0.878658	0.0489789
17847758	Prkar2a // Prkar2a // Prkar2a	0.912177	0.0492567
17697318	Spetex-2H // Spetex-2G	0.814628	0.0492606
17882253	LOC688320 // LOC688320	0.907759	0.0494106
17660618	Pip4k2b // Pip4k2b // Pip4k2b // Pip4k2b	0.891285	0.049518
17881483	LOC688041 // LOC688041 // Suz12 // Suz12	0.908341	0.0496418
17790592	LOC102556809 // LOC102554507	0.861207	0.0496771
17838047	Gpr20 // Gpr20 // Gpr20 // Gpr20	0.896793	0.049907
