# Supplementary material for: HSDL2 links nutritional cues to bile acid and cholesterol homeostasis
Source: Sci Adv. 2024 May 31;10(22):eadk9681. doi: 10.1126/sciadv.adk9681 (PMC11141617; doi:10.1126/sciadv.adk9681)
Supplement: Supplementary file 2 — Tables S1 to S13 [file sciadv.adk9681_tables_s1_to_s13.zip › adk9681_Table S10.xlsx]

## Sheet: Feuil1
Table S10. Bile acid profiling in the liver of control and liver-specific HSDL2 knockdown mice fed a high cholesterol diet.
	Fasted					Refed
		AAV-sh_Luc	AAV-sh_Hsdl2	Unpaired t test			AAV-sh_Luc	AAV-sh_Hsdl2	Unpaired t test
	CA	6.362 ± 2.001	11.929 ± 7.354	n.s.		CA	0.273 ± 0.134	0.040 ± 0.007	p=0.0737
	DCA	0.139 ± 0.042	0.094 ± 0.020	n.s.		DCA	0.032 ± 0.009	0.011 ± 0.002	p=0.0532
	GCA	1.050 ± 0.285	1.119 ± 0.430	n.s.		GCA	0.306 ± 0.093	0.088 ± 0.020	*p=0.0311
	GDCA	0.062 ± 0.018	0.052 ± 0.015	n.s.		GDCA	0.011 ± 0.002	0.007 ± 0.002	n.s.
	TCA	372.503 ± 88.749	335.123 ± 101.895	n.s.		TCA	179.187 ± 38.389	62.889 ± 5.787	**p=0.0068
	TDCA	40.941 ± 13.262	33.162 ± 9.751	n.s.		TDCA	13.762 ± 2.316	6.689 ± 0.303	**p=0.0072
	UCA	0.070 ± 0.015	0.129 ± 0.060	n.s.		UCA	0.028 ± 0.004	0.011 ± 0.002	**p=0.0018
	3b-CA	0.000 ± 0.000	0.000 ± 0.000	n.s.		3b-CA	0.000 ± 0.000	0.000 ± 0.000	n.s.
	MDCA	0.590 ± 0.053	0.710 ± 0.200	n.s.		MDCA	0.091 ± 0.017	0.064 ± 0.009	n.s.
	3-oxo-CA	0.098 ± 0.027	0.120 ± 0.049	n.s.		3-oxo-CA	0.008 ± 0.003	0.000 ± 0.000	*p=0.0447
	aMCA	3.196 ± 0.705	5.185 ± 2.122	n.s.		aMCA	0.306 ± 0.061	0.115 ± 0.014	**p=0.0084
	bMCA	11.167 ± 1.057	18.153 ± 6.494	n.s.		bMCA	1.917 ± 0.433	0.910 ± 0.131	*p=0.0462
	wMCA	4.724 ± 0.899	7.064 ± 2.431	n.s.		wMCA	0.538 ± 0.104	0.188 ± 0.017	**p=0.0065
	CDCA	0.074 ± 0.011	0.157 ± 0.065	n.s.		CDCA	0.015 ± 0.003	0.019 ± 0.011	n.s.
	LCA	0.010 ± 0.001	0.015 ± 0.007	n.s.		LCA	0.004 ± 0.001	0.005 ± 0.001	n.s.
	HDCA	0.348 ± 0.044	0.477 ± 0.135	n.s.		HDCA	0.038 ± 0.006	0.026 ± 0.004	n.s.
	HCA	0.079 ± 0.012	0.128 ± 0.039	n.s.		HCA	0.011 ± 0.003	0.006 ± 0.000	n.s.
	UDCA	0.122 ± 0.017	0.192 ± 0.053	n.s.		UDCA	0.015 ± 0.002	0.011 ± 0.002	n.s.
	GCDCA	0.033 ± 0.008	0.048 ± 0.020	n.s.		GCDCA	0.013 ± 0.003	0.188 ± 0.179	n.s.
	GLCA	0.002 ± 0.002	0.002 ± 0.001	n.s.		GLCA	0.001 ± 0.001	0.047 ± 0.046	n.s.
	GHDCA	0.027 ± 0.009	0.032 ± 0.015	n.s.		GHDCA	0.008 ± 0.002	0.014 ± 0.010	n.s.
	GUDCA	0.031 ± 0.011	0.032 ± 0.013	n.s.		GUDCA	0.010 ± 0.004	0.005 ± 0.002	n.s.
	TaMCA	149.068 ± 39.396	150.845 ± 52.507	n.s.		TaMCA	63.074 ± 12.020	25.835 ± 1.464	**p=0.0074
	TbMCA	242.053 ± 59.430	257.700 ± 85.963	n.s.		TbMCA	142.799 ± 29.897	58.678 ± 3.723	*p=0.0241
	TwMCA	150.748 ± 33.935	146.674 ± 46.948	n.s.		TwMCA	65.794 ± 13.295	23.639 ± 1.832	**p=0.0072
	TCDCA	16.585 ± 3.568	27.912 ± 10.510	n.s.		TCDCA	9.606 ± 1.932	3.854 ± 0.403	**p=0.0076
	TLCA	0.532 ± 0.145	0.652 ± 0.147	n.s.		TLCA	0.312 ± 0.044	0.190 ± 0.020	*p=0.0275
	THDCA	15.303 ± 3.772	17.441 ± 5.981	n.s.		THDCA	6.972 ± 1.331	3.463 ± 0.184	*p=0.0174
	TUDCA	15.093 ± 4.168	15.023 ± 4.933	n.s.		TUDCA	6.174 ± 1.177	2.930 ± 0.126	*p=0.0185
	3-oxo-LCA	0.002 ± 0.000	0.002 ± 0.000	n.s.		3-oxo-LCA	0.001 ± 0.000	0.001 ± 0.000	n.s.
	Total BA	1031.013 ± 247.537	1030.172 ± 323.905	n.s.		Total BA	491.306 ± 97.453	189.927 ± 10.060	*p=0.0092
	Sum 12αOH	421.816 ± 103.996	382.437 ± 115.087	n.s.		Sum 12αOH	193.698 ± 40.589	69.800 ± 5.619	*p=0.0064
	Sum non 12αOH	609.198 ± 145.430	647.735 ± 208.981	n.s.		Sum non 12αOH	297.608 ± 57.546	120.127 ± 5.972	*p=0.0122
