# Supplementary material for: HSDL2 links nutritional cues to bile acid and cholesterol homeostasis
Source: Sci Adv. 2024 May 31;10(22):eadk9681. doi: 10.1126/sciadv.adk9681 (PMC11141617; doi:10.1126/sciadv.adk9681)
Supplement: Supplementary file 2 — Tables S1 to S13 [file sciadv.adk9681_tables_s1_to_s13.zip › adk9681_Table S11.xlsx]

## Sheet: Feuil1
Table S11. Bile acid profiling in the plasma of control and liver-specific HSDL2 knockdown mice fed a high cholesterol diet.
	Fasted					Refed
		AAV-sh_Luc	AAV-sh_Hsdl2	Unpaired t test			AAV-sh_Luc	AAV-sh_Hsdl2	Unpaired t test
	CA	1527.366 ± 840.229	16772.633 ± 13932.145	n.s.		CA	92.096 ± 43.342	22.681 ± 12.100	p=0.0706
	DCA	190.873 ± 41.722	766.668 ± 585.149	n.s.		DCA	790.439 ± 678.447	112.451 ± 17.332	n.s.
	GCA	216.537 ± 123.527	477.028 ± 218.811	n.s.		GCA	19.851 ± 13.156	2.828 ± 0.691	p=0.0736
	GDCA	6.876 ± 3.191	23.192 ± 10.478	n.s.		GDCA	0.666 ± 0.313	0.372 ± 0.235	n.s.
	TCA	79299.745 ± 47391.550	115041.066 ± 50026.03	n.s.		TCA	24164.436 ± 22492.854	834.012 ± 64.238	n.s.
	TDCA	8694.380 ± 5071.535	17878.122 ± 8353.940	n.s.		TDCA	1384.824 ± 1060.681	241.378 ± 14.536	n.s.
	UCA	3.772 ± 1.678	11.702 ± 4.940	n.s.		UCA	0.556 ± 0.556	0.000 ± 0.000	n.s.
	3b-CA	0.000 ± 0.000	12.680 ± 12.680	n.s.		3b-CA	0.000 ± 0.000	0.000 ± 0.000	n.s.
	MDCA	12.979 ± 1.582	123.937 ± 111.981	n.s.		MDCA	18.377 ± 12.827	5.040 ± 0.603	n.s.
	3-oxo-CA	2.725 ± 0.917	282.695 ± 278.994	n.s.		3-oxo-CA	0.447 ± 0.282	0.447 ± 0.283	n.s.
	aMCA	350.816 ± 188.714	2675.117 ± 1756.556	n.s.		aMCA	143.415 ± 128.968	14.832 ± 5.039	n.s.
	bMCA	571.892 ± 238.955	7377.797 ± 6342.231	n.s.		bMCA	458.696 ± 376.617	68.131 ± 12.636	n.s.
	wMCA	709.973 ± 273.502	3253.646 ± 1814.415	n.s.		wMCA	385.258 ± 257.050	115.002 ± 27.446	n.s.
	CDCA	20.295 ± 3.304	778.179 ± 750.453	n.s.		CDCA	21.958 ± 14.963	4.741 ± 0.932	n.s.
	LCA	13.622 ± 2.136	58.008 ± 44.493	n.s.		LCA	44.903 ± 35.041	9.497 ± 1.261	n.s.
	HDCA	41.584 ± 6.165	418.988 ± 363.237	n.s.		HDCA	44.940 ± 29.919	13.905 ± 3.043	n.s.
	HCA	9.594 ± 2.191	105.311 ± 84.538	n.s.		HCA	11.561 ± 10.058	1.257 ± 0.446	n.s.
	UDCA	18.658 ± 2.382	172.674 ± 149.545	n.s.		UDCA	10.864 ± 5.451	4.006 ± 1.033	n.s.
	GCDCA	3.809 ± 2.179	16.399 ± 8.606	n.s.		GCDCA	0.185 ± 0.185	0.000 ± 0.000	n.s.
	GLCA	0.000 ± 0.000	0.000 ± 0.000	n.s.		GLCA	0.000 ± 0.000	0.000 ± 0.000	n.s.
	GHDCA	3.947 ± 2.468	12.317 ± 5.417	n.s.		GHDCA	0.191 ± 0.191	0.000 ± 0.000	n.s.
	GUDCA	4.241 ± 2.461	10.516 ± 5.890	n.s.		GUDCA	0.213 ± 0213	0.000 ± 0.000	n.s.
	TaMCA	32178.149 ± 19832.91	64431.806 ± 28119.320	n.s.		TaMCA	8192.143 ± 7643.22	355.827 ± 29.420	n.s.
	TbMCA	48955.190 ± 29119.820	94093.519 ± 31538.440	n.s.		TbMCA	20519.627 ± 19657.702	398.261 ± 28.950	n.s.
	TwMCA	32329.901 ± 19250.361	62948.070 ± 23238.195	n.s.		TwMCA	7964.288 ± 7315.891	404.337 ± 31.440	n.s.
	TCDCA	5216.893 ± 3182.439	11339.654 ± 5617.921	n.s.		TCDCA	1152.740 ± 1047.618	36.719 ± 3.993	n.s.
	TLCA	76.095 ± 42.524	224.846 ± 94.197	n.s.		TLCA	18.927 ± 15.757	2.038 ± 0.256	n.s.
	THDCA	4063.105 ± 2400.523	8717.452 ± 4151.311	n.s.		THDCA	628.166 ± 506.285	96.451 ± 3.957	n.s.
	TUDCA	3466.223 ± 2142.829	6375.351 ± 3021.318	n.s.		TUDCA	790.771 ± 698.354	70.886 ± 1.767	n.s.
	3-oxo-LCA	1.602 ± 0.159	7.657 ± 5.786	n.s.		3-oxo-LCA	2.072 ± 1.561	0.445 ± 0.281	n.s.
	Total BA	217990.841 ± 129533.372	414407.044 ± 149378.327	n.s.		Total BA	66862.622 ± 62038.831	2815.545 ± 155.694	n.s.
	Sum 12αOH	89955.253 ± 53289.016	151389.727 ± 55429.099	n.s.		Sum 12αOH	26471.696 ± 24297.022	1219.210 ± 69.335	n.s.
	Sum non 12αOH	128035.588 ± 76245.789	263017.316 ± 94074.623	n.s.		Sum non 12αOH	40390.925 ± 37742.168	1596.335 ± 111.001	n.s.
