# Supplementary material for: HSDL2 links nutritional cues to bile acid and cholesterol homeostasis
Source: Sci Adv. 2024 May 31;10(22):eadk9681. doi: 10.1126/sciadv.adk9681 (PMC11141617; doi:10.1126/sciadv.adk9681)
Supplement: Supplementary file 2 — Tables S1 to S13 [file sciadv.adk9681_tables_s1_to_s13.zip › adk9681_Table S12.xlsx]

## Sheet: Feuil1
Table S12. Bile acid profiling in the feces of control and liver-specific HSDL2 knockdown mice fed a high cholesterol diet.
	Fasted					Refed
		AAV-sh_Luc	AAV-sh_Hsdl2	Unpaired t test			AAV-sh_Luc	AAV-sh_Hsdl2	Unpaired t test
	CA	206.702 ± 40.031	208.631 ± 48.771	n.s.		CA	208.413 ± 41.834	490.873 ± 256.303	n.s.
	DCA	1388.733 ± 172.151	1364.981 ± 47.344	n.s.		DCA	803.383 ± 165.568	690.567 ± 167.835	n.s.
	GCA	0.631 ± 0.174	0.429 ± 0.100	n.s.		GCA	0.860 ± 0.160	1.123 ± 0455	n.s.
	GDCA	0.410 ± 0.109	0.239 ± 0.033	n.s.		GDCA	0.517 ± 0.113	0.515 ± 0.139	n.s.
	TCA	113.470 ± 38.320	116.024 ± 25.116	n.s.		TCA	301.047 ± 32.329	633.718 ± 315.864	n.s.
	TDCA	53.824 ± 8.953	68.216 ± 9.439	n.s.		TDCA	53.230 ± 11.528	90.262 ± 30.139	n.s.
	UCA	12.998 ± 0.927	14.112 ± 2.405	n.s.		UCA	6.723 ± 1.146	8.677 ± 3.418	n.s.
	3b-CA	0.000 ± 0.000	0.000 ± 0.000	n.s.		3b-CA	0.000 ± 0.000	0.000 ± 0.000	n.s.
	MDCA	46.065 ± 6.219	61.912 ± 5.381	n.s.		MDCA	19.982 ± 1.448	30.491 ± 7.838	n.s.
	3-oxo-CA	6.893 ± 1.169	7.590 ± 1.483	n.s.		3-oxo-CA	10.652 ± 2.598	17.723 ± 7.179	n.s.
	aMCA	1053.965 ± 133.684	1440.794 ± 156.153	n.s.		aMCA	513.603 ± 74.337	597.243 ± 144.980	n.s.
	bMCA	2265.867 ± 151.907	2713.126 ± 301.221	n.s.		bMCA	1108.133 ± 170.956	1204.458 ± 221.823	n.s.
	wMCA	2934.002 ± 285.030	3381.669 ± 323.950	n.s.		wMCA	1402.553 ± 136.193	1302.313 ± 276.539	n.s.
	CDCA	34.630 ± 6.673	41.571 ± 9.822	n.s.		CDCA	24.070 ± 3.120	39.285 ± 14.275	n.s.
	LCA	293.149 ± 24.950	336.719 ± 15.255	n.s.		LCA	93.833 ± 16.833	86.730 ± 13.989	n.s.
	HDCA	211.704 ± 30.867	243.059 ± 21.008	n.s.		HDCA	97.875 ± 7.371	114.251 ± 33.705	n.s.
	HCA	57.399 ± 4.805	77.937 ± 7.537	n.s.		HCA	35.324 ± 7.810	35.136 ± 7.502	n.s.
	UDCA	34.908 ± 5.704	43.507 ± 4.549	n.s.		UDCA	19.727 ± 1.334	34.064 ± 8.879	n.s.
	GCDCA	0.030 ± 0.003	0.014 ± 0.006	n.s.		GCDCA	0.057 ± 0.038	0.034 ± 0.017	n.s.
	GLCA	0.080 ± 0.018	0.076 ± 0.010	n.s.		GLCA	0.034 ± 0.004	0.033 ± 0.003	n.s.
	GHDCA	0.075 ± 0.010	0.054 ± 0.013	n.s.		GHDCA	0.074 ± 0.018	0.115 ± 0.051	n.s.
	GUDCA	0.025 ± 0.006	0.027 ± 0.000	n.s.		GUDCA	0.032 ± 0.003	0.050 ± 0.014	n.s.
	TaMCA	109.119 ± 22.797	148.528 ± 25.094	n.s.		TaMCA	162.124 ± 61.173	435.508 ± 277.932	n.s.
	TbMCA	391.765 ± 122.205	594.160 ± 178.073	n.s.		TbMCA	676.265 ± 342.733	1274.255 ± 693.595	n.s.
	TwMCA	461.998 ± 189.844	710.749 ± 172.370	n.s.		TwMCA	743.859 ± 246.578	1089.393 ± 385.850	n.s.
	TCDCA	9.703 ± 2.163	12.979 ± 2.729	n.s.		TCDCA	14.862 ± 2.067	30.777 ± 12.201	n.s.
	TLCA	1.981 ± 0.249	2.788 ± 0.393	n.s.		TLCA	1.805 ± 0.644	2.720 ± 0.818	n.s.
	THDCA	11.532 ± 2.414	14.730 ± 2.009	n.s.		THDCA	16.766 ± 4.465	48.777 ± 30.827	n.s.
	TUDCA	9.009 ± 2.462	12.451 ± 2.413	n.s.		TUDCA	14.903 ± 1.885	35.852 ± 12.812	*p=0.0393
	3-oxo-LCA	13.713 ± 2.403	15.445 ± 1.711	n.s.		3-oxo-LCA	11.785 ± 1.652	11.515 ± 1.554	n.s.
	Total BA	9724.369 ± 952.770	11632.517 ± 1090.843	n.s.		Total BA	6342.495 ± 1156.253	8306.457 ± 2228.116	n.s.
	Sum 12αOH	1829.726 ± 202.488	1842.133 ± 81.613	n.s.		Sum 12αOH	1404.808 ± 234.264	1963.95 ± 697.31	n.s.
	Sum non 12αOH	7894.644 ± 822.420	9790.384 ± 1036.704	n.s.		Sum non 12αOH	4937.687 ± 928.397	6342.507 ± 1532.164	n.s.
