# Supplementary material for: HSDL2 links nutritional cues to bile acid and cholesterol homeostasis
Source: Sci Adv. 2024 May 31;10(22):eadk9681. doi: 10.1126/sciadv.adk9681 (PMC11141617; doi:10.1126/sciadv.adk9681)
Supplement: Supplementary file 2 — Tables S1 to S13 [file sciadv.adk9681_tables_s1_to_s13.zip › adk9681_Table S13.xlsx]

## Sheet: Feuil1
Table S13. List of primers used in this study.
Gene	Species	Forward primer	Reverse primer
ABCB4	Human	AGGGCCTCAACCTGAAGGTG	TAGGCGTTGGCCTCTTTGAC
ABCC2	Human	TTCCTCATTCCTGGACAGTC	AGTGCCACAGAGTATCGAGAG
ABCG5	Human	CCTTCCTGGGGGAGGTGTAT	ACGGCCTCCACCTTCTTCT
ABCG8	Human	TCAGTTCAAGATGCCCTGGAC	CTCGGCCAGTGATCACATCT
ACOX1	Human	GGAACTCACCTTCGAGGCTTG	TTCCCCTTAGTGATGAGCTGG
APOA1	Human	TTCCTGACGGGGAGCCA	GGCCCTCTGTCTCCTTTTCC
APOC2	Human	GATGAGATGCCTAGCCCGAC	TGCTGTACAAGTCCCTGAGT
APOE	Human	GTCGCTTTTGGGATTACCTGC	GTCCATCAGCGCCCTCAGTT
C3	Human	TCCGGAACTCGTCAACATGG	CAATCGGAATGCGCTTGAGG
CETP	Human	ATTCCTCTTTCCACGCCCAG	ACTACCTCGAGCCGAGACAT
CPT1A	Human	ATCAATCGGACTCTGGAAACGG	TCAGGGAGTAGCGCATGGT
CRYAA	Human	CACGGAAAGCACAACGAGCG	CAGGCCAGTCTGGATCTTGG
CYP7A1	Human	GGAATTAGGAGAAGGCAAACGG	TTTTCCGTGGCACAACACCT
CYP8B1	Human	TGTTCGGCTACACGAAGGAC	CCTCACAGCCCGAATAGCTT
CYP27A1	Human	CAAGGCCAAGTACGGTCCAA	TGGTGTCCTTCCGTGGTGAA
GAPDH	Human	CTCTCTGCTCCTCCTGTTCGAC	TGAGCGATGTGGCTCGGCT
HSD3B7	Human	CACCTCCAGCAGTAACAGGT	TCCGGGTACCCTGCAC
HSDL2	Human	CTGCAACCAAAACCACGTTC	TGCTAGGGCCATGTTACCTT
LIPC	Human	AAAGCCTGAAACCAGAGCCATT	CGACCACCCGTGGATTATCA
LDLR	Human	AAGGCTGTCTGACACTCTGC	GCCGTTGTTGTCCAAGCATT
NR0B2 (= SHP)	Human	TCCTCTTCAACCCCGATGTG	TCTATACAGGCTTGCCCCCT
NR1I2	Human	GGAGCCAGGTCCGGAAAGAT	TCGATGGGCAAGTCCCTGAAG
PON1	Human	TCACCCGATGGCAAGTATGT	TGCCAATCAGCAGTTTCCCT
PLTP	Human	CTGGACATGGACTTCCGGGG	CCACATACACCATCCGCTCT
RPLP0	Human	AACTCTGCATTCTCGCTTCCT	GCCAGGACTCGTTTGTACCC
SLC7A9	Human	CATCATATGGGCGGCTTGC	AATTCTTTGTGTTTCCTTGGGC
SLC27A5	Human	CTGACCAAGGTGGTAAGCCA	TTACCCTCACAACCTGGCACG
SREBF1	Human	TGGCCTATTTGACCCACCC	AGTGGCACTGACTCTTCCTTG
STARD1	Human	ACACATGCGCAACATGAAGG	TTCCAGCCGAGAACCGAGTA
SULT2A1	Human	CACATTCATGGCTGGATGCC	CCAGTCCCCAGATACACCTTT
VLDLR	Human	CACTGGATCAGAGCTAGCCAC	GGTCACATTGATCCTTTGACAG
Gene	Species	Forward primer	Reverse primer
Abcc2	Mouse	CTGGTCCCAGTTAATGGCGT	ATGTGATCACGGACACCAGG
Abcg5	Mouse	GCCACGGTCATTTTCAGCAG	TGGATCCACCACAAGTGAAGT
Abcg8	Mouse	CCCTGATCCGTCGTCAGATTT	GGGCATCGCGTAGATGATGA
Acadl	Mouse	GTAGCTTATGAATGTGTGCAACTC	GTCTTGCGATCAGCTCTTTCATTA
Acox1	Mouse	GCCTGAGCTTCATGCCCTCA	ACCAGAGTTGGCCAGACTGC
Apoa1	Mouse	CAACAGCTGAACCTGAATCTCCT	ATGCGGTCGCGAAATTCCT
Apoe	Mouse	GAAGACATGCATCGCCAGTG	TCACAGAGACTCAGAATGTGCT
Apoc2	Mouse	GTCTCGGTTCTTCCTGGCTC	TCCTTGGCAGAGGTCCAGTA
B2m	Mouse	GACCGGCCTGTATGCTATCC	CATGCTTAACTCTGCAGGCG
C3	Mouse	GATGACCCAAATGGCCTGGA	TGGTCACGAACACCATGAGG
Cpt1a	Mouse	TGCCTCTATGTGGTGTCCAA	CATGGCTTGTCTCAAGTGCT
Cyp7a1	Mouse	CCTCTGGGCATCTCAAGCAA	TGATGCTATCTAGTACTGGCAGG
Cyp8b1	Mouse	CTGGGTCACTCCATGGCTTT	GCCTGGTTGAGTTCCTCCAA
Hprt	Mouse	GGTTAAGCAGTACAGCCCCA	TGCAGATTCAACTTGCGCTC
Hsdl2	Mouse	AGTGGAGAAAGCTGTGGAGAAA	GGGTGGGCTGAGATTGAGAAT
Ldlr	Mouse	CCGATGAGTCCCCAAAGACA	ACACAGTCGACATCCCCGTC
Lipc	Mouse	AAATCCCCTCCAAATCTCCA	CGCACTCACTATCTTCCAGAT
Nr0b2 (= Shp)	Mouse	CTCTTCAACCCAGATGTGCCA	TCTCCCATGATAGGGCGGAA
Nr1h3 (= Lxr)	Mouse	TCTGCAATCGAGGTCATGCT	AGCATCCGTGGGAACATCAG
Nr1h4 (= Fxr)	Mouse	TTGCAGGGAGAAAACGGAACT	TGAAAATCTCCGCCGAACGA
Nr1i2	Mouse	GCCTCACTGTTGGAAGACCC	GCACATCTCAAAAGTGGCCC
Pepck	Mouse	GAGTGGAGACCGCAGGAC	CAGGTATTTGCCGAAGTTGTAG
Pgc1a	Mouse	AAGATCAAGGTCCCCAGGCAGTAG	TGTCCGCGTTGTGTCAGGTC
Pltp	Mouse	CCACCATCTCCATCACCGCC	CCCCGGAGTGTCAACTTAGC
Pon1	Mouse	AATCGAGACGGGTGCTGAAG	CCCAGGACCGTAAGTATGGG
Rplp0	Mouse	AGAAACTGCTGCCTCACATC	CATCACTCAGAATTTCAATGG
Slc27a5	Mouse	GGACCACTGGACTCCCAAAG	TACCGCAGGATTTCACCCAC
Srebf1	Mouse	ATGCCATGGGCAAGTACACA	CAGTCCCCGTCCACAAAGAA
Vldlr	Mouse	ATTACCCTGCTGTGGAAATG	ACACGGGGATACACTGAGTAG
Gene	Species	Forward primer	Reverse primer
Hsdl2	Rat	CCCTGAAAGCAGCAAAGGATG	TAGCACTGGCATTGTTCACCA
Ppia (Cyclophilin)	Rat	TCTGCTTCGAGCTGTTTG	TTCACCTTCCCAAAGACC
L27	Rat	CTGCTCGCTGTCGAAATG	CCTTGCGTTTCAGTGCTG
