# Supplementary material for: HSDL2 links nutritional cues to bile acid and cholesterol homeostasis
Source: Sci Adv. 2024 May 31;10(22):eadk9681. doi: 10.1126/sciadv.adk9681 (PMC11141617; doi:10.1126/sciadv.adk9681)
Supplement: Supplementary file 2 — Tables S1 to S13 [file sciadv.adk9681_tables_s1_to_s13.zip › adk9681_Table S2.xlsx]

## Sheet: Table S2
Table S2. Metascape analysis presenting the ontology parent pathways differing between Low and High lines.
Category	CategoryID	GO	Description	PARENT_GO	LogP	Enrichment	Z-score	#TotalGeneInLibrary	#GeneInGO	#GeneInHitList	#GeneInGOAndHitList	%InGO	STDV %InGO	GeneID	Hits	Log(q-value)
GO Biological Processes	19	GO:0032787	monocarboxylic acid metabolic process	19_GO:0008152 metabolic process	-17	5.1	12	30182	498	500	42	8.4	1.2	33|216|224|1066|1548|1557|1559|1562|1579|1592|1645|2052|2938|3030|3295|3417|5191|5224|5264|5446|6319|7367|8310|8876|9971|10249|22880|23600|51302|54363|54657|54658|54677|59342|79602|81539|83401|83875|84129|144193|387521|387712	ACADL|ALDH1A1|ALDH3A2|CES1|CYP2A6|CYP2C19|CYP2C9|CYP2C18|CYP4A11|CYP26A1|AKR1C1|EPHX1|GSTA1|HADHA|HSD17B4|IDH1|PEX7|PGAM2|PHYH|PON3|SCD|UGT2B17|ACOX3|VNN1|NR1H4|GLYAT|MORC2|AMACR|CYP39A1|HAO1|UGT1A4|UGT1A1|CROT|SCPEP1|ADIPOR2|SLC38A1|ELOVL3|BCO2|ACAD11|AMDHD1|PEDS1|ENO4	-13
GO Biological Processes	19	GO:0008202	steroid metabolic process	19_GO:0008152 metabolic process	-13	6.1	11	30182	256	500	26	5.2	0.99	319|338|1066|1548|1557|1559|1586|1592|1595|1645|2488|2638|3295|3988|3991|4779|5444|6309|7367|9971|23600|26119|51302|54657|54658|93517	APOF|APOB|CES1|CYP2A6|CYP2C19|CYP2C9|CYP17A1|CYP26A1|CYP51A1|AKR1C1|FSHB|GC|HSD17B4|LIPA|LIPE|NFE2L1|PON1|SC5D|UGT2B17|NR1H4|AMACR|LDLRAP1|CYP39A1|UGT1A4|UGT1A1|SDR42E1	-8.6
WikiPathways	27	WP702	Metapathway biotransformation Phase I and II		-10	6.5	9.8	30182	185	500	20	4	0.88	1548|1557|1559|1562|1586|1592|1595|1645|2052|2326|2327|2329|2938|2939|4259|7367|10249|51302|54657|54658	CYP2A6|CYP2C19|CYP2C9|CYP2C18|CYP17A1|CYP26A1|CYP51A1|AKR1C1|EPHX1|FMO1|FMO2|FMO4|GSTA1|GSTA2|MGST3|UGT2B17|GLYAT|CYP39A1|UGT1A4|UGT1A1	-6.5
GO Biological Processes	19	GO:1901615	organic hydroxy compound metabolic process	19_GO:0008152 metabolic process	-10	4	8.5	30182	468	500	31	6.2	1.1	216|224|319|338|1066|1559|1562|1579|1592|1595|1645|2638|3417|3707|3938|3988|3991|4779|5071|5444|5805|6309|8813|9562|9627|9971|23600|26119|51302|54363|54657	ALDH1A1|ALDH3A2|APOF|APOB|CES1|CYP2C9|CYP2C18|CYP4A11|CYP26A1|CYP51A1|AKR1C1|GC|IDH1|ITPKB|LCT|LIPA|LIPE|NFE2L1|PRKN|PON1|PTS|SC5D|DPM1|MINPP1|SNCAIP|NR1H4|AMACR|LDLRAP1|CYP39A1|HAO1|UGT1A4	-6.3
GO Biological Processes	19	GO:0044282	small molecule catabolic process	19_GO:0008152 metabolic process	-10	4.5	8.7	30182	362	500	27	5.4	1	33|339|383|1579|1592|3030|3295|5191|5224|5264|5444|5446|7498|8310|9615|10157|23464|23600|51302|51380|54363|54677|84129|125061|130589|132158|144193	ACADL|APOBEC1|ARG1|CYP4A11|CYP26A1|HADHA|HSD17B4|PEX7|PGAM2|PHYH|PON1|PON3|XDH|ACOX3|GDA|AASS|GCAT|AMACR|CYP39A1|CSAD|HAO1|CROT|ACAD11|AFMID|GALM|GLYCTK|AMDHD1	-6.3
Reactome Gene Sets	6	R-HSA-211859	Biological oxidations		-9.8	5.7	9.1	30182	222	500	21	4.2	0.9	216|1066|1548|1557|1559|1562|1579|1592|1595|2052|2326|2327|2938|2939|4259|7367|9971|10249|51302|54657|54658	ALDH1A1|CES1|CYP2A6|CYP2C19|CYP2C9|CYP2C18|CYP4A11|CYP26A1|CYP51A1|EPHX1|FMO1|FMO2|GSTA1|GSTA2|MGST3|UGT2B17|NR1H4|GLYAT|CYP39A1|UGT1A4|UGT1A1	-6.2
GO Biological Processes	19	GO:0006631	fatty acid metabolic process	19_GO:0008152 metabolic process	-9.7	4.7	8.7	30182	319	500	25	5	0.97	33|224|1066|1548|1557|1559|1562|1579|1645|2052|2938|3030|3295|5191|5264|6319|8310|22880|23600|54363|54677|79602|83401|84129|387521	ACADL|ALDH3A2|CES1|CYP2A6|CYP2C19|CYP2C9|CYP2C18|CYP4A11|AKR1C1|EPHX1|GSTA1|HADHA|HSD17B4|PEX7|PHYH|SCD|ACOX3|MORC2|AMACR|HAO1|CROT|ADIPOR2|ELOVL3|ACAD11|PEDS1	-6.2
GO Biological Processes	19	GO:0006805	xenobiotic metabolic process	19_GO:0050896 response to stimulus	-9.6	7.9	9.9	30182	123	500	16	3.2	0.79	1548|1557|1559|1562|1592|1645|2052|2326|2327|2329|2938|2939|5446|7367|10249|54658	CYP2A6|CYP2C19|CYP2C9|CYP2C18|CYP26A1|AKR1C1|EPHX1|FMO1|FMO2|FMO4|GSTA1|GSTA2|PON3|UGT2B17|GLYAT|UGT1A1	-6.2
Reactome Gene Sets	6	R-HSA-9748784	Drug ADME		-9.4	8.2	9.9	30182	110	500	15	3	0.76	1066|1557|1559|1645|2938|2939|5444|5446|6581|7367|7498|9429|10249|54657|54658	CES1|CYP2C19|CYP2C9|AKR1C1|GSTA1|GSTA2|PON1|PON3|SLC22A3|UGT2B17|XDH|ABCG2|GLYAT|UGT1A4|UGT1A1	-6
GO Biological Processes	19	GO:0016042	lipid catabolic process	19_GO:0008152 metabolic process	-9.3	4.9	8.5	30182	285	500	23	4.6	0.94	33|338|1066|1373|1579|1592|3030|3295|3938|3988|3991|5191|5264|7941|8310|9651|23600|51302|54363|54677|83875|84129|643414	ACADL|APOB|CES1|CPS1|CYP4A11|CYP26A1|HADHA|HSD17B4|LCT|LIPA|LIPE|PEX7|PHYH|PLA2G7|ACOX3|PLCH2|AMACR|CYP39A1|HAO1|CROT|BCO2|ACAD11|LIPK	-5.9
GO Biological Processes	19	GO:0006720	isoprenoid metabolic process	19_GO:0008152 metabolic process	-9	7.7	9.5	30182	117	500	15	3	0.76	216|224|1557|1559|1562|1592|1645|3991|5264|7804|8813|23590|54658|59342|83875	ALDH1A1|ALDH3A2|CYP2C19|CYP2C9|CYP2C18|CYP26A1|AKR1C1|LIPE|PHYH|LRP8|DPM1|PDSS1|UGT1A1|SCPEP1|BCO2	-5.7
GO Biological Processes	19	GO:0046395	carboxylic acid catabolic process	19_GO:0008152 metabolic process	-8.9	5.4	8.6	30182	224	500	20	4	0.88	33|383|1579|1592|3030|3295|5191|5264|5444|5446|8310|10157|23464|23600|51380|54363|54677|84129|125061|144193	ACADL|ARG1|CYP4A11|CYP26A1|HADHA|HSD17B4|PEX7|PHYH|PON1|PON3|ACOX3|AASS|GCAT|AMACR|CSAD|HAO1|CROT|ACAD11|AFMID|AMDHD1	-5.6
GO Biological Processes	19	GO:0016054	organic acid catabolic process	19_GO:0008152 metabolic process	-8.8	5.3	8.4	30182	228	500	20	4	0.88	33|383|1579|1592|3030|3295|5191|5264|5444|5446|8310|10157|23464|23600|51380|54363|54677|84129|125061|144193	ACADL|ARG1|CYP4A11|CYP26A1|HADHA|HSD17B4|PEX7|PHYH|PON1|PON3|ACOX3|AASS|GCAT|AMACR|CSAD|HAO1|CROT|ACAD11|AFMID|AMDHD1	-5.5
KEGG Pathway	24	hsa00982	Drug metabolism - cytochrome P450		-8.6	10	10	30182	72	500	12	2.4	0.68	1548|1557|1559|2326|2327|2329|2938|2939|4259|7367|54657|54658	CYP2A6|CYP2C19|CYP2C9|FMO1|FMO2|FMO4|GSTA1|GSTA2|MGST3|UGT2B17|UGT1A4|UGT1A1	-5.4
Reactome Gene Sets	6	R-HSA-211945	Phase I - Functionalization of compounds		-8.6	8	9.3	30182	106	500	14	2.8	0.74	216|1066|1548|1557|1559|1562|1579|1592|1595|2052|2326|2327|9971|51302	ALDH1A1|CES1|CYP2A6|CYP2C19|CYP2C9|CYP2C18|CYP4A11|CYP26A1|CYP51A1|EPHX1|FMO1|FMO2|NR1H4|CYP39A1	-5.4
Reactome Gene Sets	6	R-HSA-556833	Metabolism of lipids		-8.4	3	7.2	30182	743	500	37	7.4	1.2	33|224|1040|1557|1559|1579|1586|1595|1645|2170|2638|3030|3295|3991|5244|5264|5444|5446|5783|6309|6319|6667|8310|8396|9971|10390|11010|22880|23600|26119|51302|54677|80306|83401|84129|84879|114884	ACADL|ALDH3A2|CDS1|CYP2C19|CYP2C9|CYP4A11|CYP17A1|CYP51A1|AKR1C1|FABP3|GC|HADHA|HSD17B4|LIPE|ABCB4|PHYH|PON1|PON3|PTPN13|SC5D|SCD|SP1|ACOX3|PIP4K2B|NR1H4|CEPT1|GLIPR1|MORC2|AMACR|LDLRAP1|CYP39A1|CROT|MED28|ELOVL3|ACAD11|MFSD2A|OSBPL10	-5.3
Reactome Gene Sets	6	R-HSA-8978868	Fatty acid metabolism		-8.1	5.8	8.3	30182	177	500	17	3.4	0.81	33|224|1557|1559|1579|3030|3295|5264|5444|5446|6319|8310|22880|23600|54677|83401|84129	ACADL|ALDH3A2|CYP2C19|CYP2C9|CYP4A11|HADHA|HSD17B4|PHYH|PON1|PON3|SCD|ACOX3|MORC2|AMACR|CROT|ELOVL3|ACAD11	-5
KEGG Pathway	24	hsa04146	Peroxisome		-8	8.8	9.2	30182	82	500	12	2.4	0.68	3295|3417|5189|5191|5264|7498|8310|11264|23600|54363|54677|83594	HSD17B4|IDH1|PEX1|PEX7|PHYH|XDH|ACOX3|PXMP4|AMACR|HAO1|CROT|NUDT12	-4.9
GO Biological Processes	19	GO:0042445	hormone metabolic process	19_GO:0008152 metabolic process	-7.9	5.3	8	30182	206	500	18	3.6	0.83	216|1559|1562|1586|1592|1645|2488|2690|3077|3295|3991|5125|7367|7941|54658|59342|83875|140606	ALDH1A1|CYP2C9|CYP2C18|CYP17A1|CYP26A1|AKR1C1|FSHB|GHR|HFE|HSD17B4|LIPE|PCSK5|UGT2B17|PLA2G7|UGT1A1|SCPEP1|BCO2|SELENOM	-4.8
KEGG Pathway	24	hsa05204	Chemical carcinogenesis - DNA adducts		-7.8	9.6	9.3	30182	69	500	11	2.2	0.66	1548|1557|1559|1562|2052|2938|2939|4259|7367|54657|54658	CYP2A6|CYP2C19|CYP2C9|CYP2C18|EPHX1|GSTA1|GSTA2|MGST3|UGT2B17|UGT1A4|UGT1A1	-4.7
GO Biological Processes	19	GO:0044242	cellular lipid catabolic process	19_GO:0008152 metabolic process	-7.7	5.4	7.9	30182	189	500	17	3.4	0.81	33|338|1373|1592|3030|3295|3938|3991|5191|5264|7941|8310|23600|54363|54677|83875|84129	ACADL|APOB|CPS1|CYP26A1|HADHA|HSD17B4|LCT|LIPE|PEX7|PHYH|PLA2G7|ACOX3|AMACR|HAO1|CROT|BCO2|ACAD11	-4.7
GO Biological Processes	19	GO:0071466	cellular response to xenobiotic stimulus	19_GO:0050896 response to stimulus	-7.7	5.4	7.9	30182	189	500	17	3.4	0.81	1548|1557|1559|1562|1592|1645|2052|2326|2327|2329|2938|2939|4609|5446|7367|10249|54658	CYP2A6|CYP2C19|CYP2C9|CYP2C18|CYP26A1|AKR1C1|EPHX1|FMO1|FMO2|FMO4|GSTA1|GSTA2|MYC|PON3|UGT2B17|GLYAT|UGT1A1	-4.7
Reactome Gene Sets	6	R-HSA-196854	Metabolism of vitamins and cofactors		-7.7	5.4	7.9	30182	190	500	17	3.4	0.81	338|1645|3417|5169|5805|6513|6948|7276|7804|8876|23590|26119|51293|55328|80704|83594|83875	APOB|AKR1C1|IDH1|ENPP3|PTS|SLC2A1|TCN2|TTR|LRP8|VNN1|PDSS1|LDLRAP1|CD320|RNLS|SLC19A3|NUDT12|BCO2	-4.7
GO Biological Processes	19	GO:0006066	alcohol metabolic process	19_GO:0008152 metabolic process	-7.6	4.2	7.4	30182	319	500	22	4.4	0.92	216|224|319|338|1066|1559|1562|1595|1645|3417|3707|3991|4779|5444|5805|6309|8813|9562|26119|51302|54363|54657	ALDH1A1|ALDH3A2|APOF|APOB|CES1|CYP2C9|CYP2C18|CYP51A1|AKR1C1|IDH1|ITPKB|LIPE|NFE2L1|PON1|PTS|SC5D|DPM1|MINPP1|LDLRAP1|CYP39A1|HAO1|UGT1A4	-4.7
GO Biological Processes	19	GO:0034440	lipid oxidation	19_GO:0008152 metabolic process	-7.6	8.2	8.8	30182	88	500	12	2.4	0.68	33|3030|3295|5191|5264|7941|8310|23600|54363|54677|79602|84129	ACADL|HADHA|HSD17B4|PEX7|PHYH|PLA2G7|ACOX3|AMACR|HAO1|CROT|ADIPOR2|ACAD11	-4.7
WikiPathways	27	WP2875	Constitutive androstane receptor pathway		-7.5	16	11	30182	31	500	8	1.6	0.56	1548|1557|1559|1579|2939|6667|54657|54658	CYP2A6|CYP2C19|CYP2C9|CYP4A11|GSTA2|SP1|UGT1A4|UGT1A1	-4.6
GO Biological Processes	19	GO:0072329	monocarboxylic acid catabolic process	19_GO:0008152 metabolic process	-7.4	7.1	8.3	30182	111	500	13	2.6	0.71	33|1579|1592|3030|3295|5191|5264|5446|8310|23600|54363|54677|84129	ACADL|CYP4A11|CYP26A1|HADHA|HSD17B4|PEX7|PHYH|PON3|ACOX3|AMACR|HAO1|CROT|ACAD11	-4.5
GO Biological Processes	19	GO:0006721	terpenoid metabolic process	19_GO:0008152 metabolic process	-7.1	7.4	8.2	30182	98	500	12	2.4	0.68	216|224|1557|1559|1562|1592|1645|3991|7804|54658|59342|83875	ALDH1A1|ALDH3A2|CYP2C19|CYP2C9|CYP2C18|CYP26A1|AKR1C1|LIPE|LRP8|UGT1A1|SCPEP1|BCO2	-4.2
KEGG Pathway	24	hsa00983	Drug metabolism - other enzymes		-7.1	8.3	8.5	30182	80	500	11	2.2	0.66	1066|1548|2938|2939|4259|7367|7371|7498|29922|54657|54658	CES1|CYP2A6|GSTA1|GSTA2|MGST3|UGT2B17|UCK2|XDH|NME7|UGT1A4|UGT1A1	-4.2
GO Biological Processes	19	GO:0046320	regulation of fatty acid oxidation	19_GO:0008152 metabolic process	-7	13	9.7	30182	36	500	8	1.6	0.56	33|2170|2326|2327|2329|3667|5166|84879	ACADL|FABP3|FMO1|FMO2|FMO4|IRS1|PDK4|MFSD2A	-4.1
GO Biological Processes	19	GO:0019395	fatty acid oxidation	19_GO:0008152 metabolic process	-6.9	8.1	8.4	30182	82	500	11	2.2	0.66	33|3030|3295|5191|5264|8310|23600|54363|54677|79602|84129	ACADL|HADHA|HSD17B4|PEX7|PHYH|ACOX3|AMACR|HAO1|CROT|ADIPOR2|ACAD11	-4.1
GO Biological Processes	19	GO:0120254	olefinic compound metabolic process	19_GO:0008152 metabolic process	-6.8	5.8	7.6	30182	145	500	14	2.8	0.74	216|1548|1557|1559|1562|1579|1586|1645|2052|2488|2938|3991|83401|83875	ALDH1A1|CYP2A6|CYP2C19|CYP2C9|CYP2C18|CYP4A11|CYP17A1|AKR1C1|EPHX1|FSHB|GSTA1|LIPE|ELOVL3|BCO2	-4
GO Biological Processes	19	GO:1902652	secondary alcohol metabolic process	19_GO:0008152 metabolic process	-6.7	6.2	7.6	30182	127	500	13	2.6	0.71	319|338|1066|1559|1595|3417|3991|4779|5444|6309|26119|51302|54657	APOF|APOB|CES1|CYP2C9|CYP51A1|IDH1|LIPE|NFE2L1|PON1|SC5D|LDLRAP1|CYP39A1|UGT1A4	-3.9
GO Biological Processes	19	GO:0016125	sterol metabolic process	19_GO:0008152 metabolic process	-6.5	5.9	7.4	30182	132	500	13	2.6	0.71	319|338|1066|1559|1592|1595|3988|3991|4779|5444|6309|26119|51302	APOF|APOB|CES1|CYP2C9|CYP26A1|CYP51A1|LIPA|LIPE|NFE2L1|PON1|SC5D|LDLRAP1|CYP39A1	-3.7
WikiPathways	27	WP2882	Nuclear receptors meta-pathway		-6.4	3.8	6.6	30182	314	500	20	4	0.88	1066|1548|1557|1559|1579|2938|2939|4259|4609|4791|5166|5244|6319|6513|6667|9971|9982|23657|54657|54658	CES1|CYP2A6|CYP2C19|CYP2C9|CYP4A11|GSTA1|GSTA2|MGST3|MYC|NFKB2|PDK4|ABCB4|SCD|SLC2A1|SP1|NR1H4|FGFBP1|SLC7A11|UGT1A4|UGT1A1	-3.6
KEGG Pathway	24	hsa00980	Metabolism of xenobiotics by cytochrome P450		-6.2	7.7	7.7	30182	78	500	10	2	0.63	1548|1559|1645|2052|2938|2939|4259|7367|54657|54658	CYP2A6|CYP2C9|AKR1C1|EPHX1|GSTA1|GSTA2|MGST3|UGT2B17|UGT1A4|UGT1A1	-3.4
GO Biological Processes	19	GO:0009410	response to xenobiotic stimulus	19_GO:0050896 response to stimulus	-6.1	3.3	6.1	30182	425	500	23	4.6	0.94	383|1373|1548|1557|1559|1562|1592|1645|2052|2326|2327|2329|2938|2939|3030|3673|4609|5446|6915|7367|7804|10249|54658	ARG1|CPS1|CYP2A6|CYP2C19|CYP2C9|CYP2C18|CYP26A1|AKR1C1|EPHX1|FMO1|FMO2|FMO4|GSTA1|GSTA2|HADHA|ITGA2|MYC|PON3|TBXA2R|UGT2B17|LRP8|GLYAT|UGT1A1	-3.3
Reactome Gene Sets	6	R-HSA-9033241	Peroxisomal protein import		-6	8.6	7.9	30182	63	500	9	1.8	0.59	3295|3417|5189|5191|5264|8310|23600|54363|54677	HSD17B4|IDH1|PEX1|PEX7|PHYH|ACOX3|AMACR|HAO1|CROT	-3.3
GO Biological Processes	19	GO:0009636	response to toxic substance	19_GO:0050896 response to stimulus	-6	4.4	6.6	30182	220	500	16	3.2	0.79	216|383|1066|1373|2052|2938|4259|5071|5444|5446|5582|5783|9429|10249|23657|65018	ALDH1A1|ARG1|CES1|CPS1|EPHX1|GSTA1|MGST3|PRKN|PON1|PON3|PRKCG|PTPN13|ABCG2|GLYAT|SLC7A11|PINK1	-3.3
WikiPathways	27	WP43	Oxidation by cytochrome P450		-6	8.5	7.8	30182	64	500	9	1.8	0.59	1548|1557|1559|1562|1579|1586|1592|1595|51302	CYP2A6|CYP2C19|CYP2C9|CYP2C18|CYP4A11|CYP17A1|CYP26A1|CYP51A1|CYP39A1	-3.2
GO Biological Processes	19	GO:0010817	regulation of hormone levels	19_GO:0065007 biological regulation	-5.9	3	5.9	30182	532	500	26	5.2	0.99	216|846|1559|1562|1586|1592|1645|2244|2488|2690|3077|3295|3667|3991|5071|5125|7367|7941|9727|9971|10269|51768|54658|59342|83875|140606	ALDH1A1|CASR|CYP2C9|CYP2C18|CYP17A1|CYP26A1|AKR1C1|FGB|FSHB|GHR|HFE|HSD17B4|IRS1|LIPE|PRKN|PCSK5|UGT2B17|PLA2G7|RAB11FIP3|NR1H4|ZMPSTE24|TM7SF3|UGT1A1|SCPEP1|BCO2|SELENOM	-3.2
Reactome Gene Sets	6	R-HSA-211897	Cytochrome P450 - arranged by substrate type		-5.9	8.2	7.6	30182	66	500	9	1.8	0.59	1548|1557|1559|1562|1579|1592|1595|9971|51302	CYP2A6|CYP2C19|CYP2C9|CYP2C18|CYP4A11|CYP26A1|CYP51A1|NR1H4|CYP39A1	-3.1
GO Biological Processes	19	GO:0019216	regulation of lipid metabolic process	19_GO:0008152 metabolic process	-5.8	3.5	6.1	30182	344	500	20	4	0.88	33|338|339|1066|2170|2326|2327|2329|2488|3417|3667|5166|5747|8396|9971|9975|10269|26119|54658|84879	ACADL|APOB|APOBEC1|CES1|FABP3|FMO1|FMO2|FMO4|FSHB|IDH1|IRS1|PDK4|PTK2|PIP4K2B|NR1H4|NR1D2|ZMPSTE24|LDLRAP1|UGT1A1|MFSD2A	-3.1
GO Biological Processes	19	GO:0009062	fatty acid catabolic process	19_GO:0008152 metabolic process	-5.8	7	7.3	30182	86	500	10	2	0.63	33|3030|3295|5191|5264|8310|23600|54363|54677|84129	ACADL|HADHA|HSD17B4|PEX7|PHYH|ACOX3|AMACR|HAO1|CROT|ACAD11	-3.1
GO Biological Processes	19	GO:0044283	small molecule biosynthetic process	19_GO:0008152 metabolic process	-5.8	3.1	5.9	30182	443	500	23	4.6	0.94	216|1066|1373|1559|1579|1595|2326|2488|3707|4259|5224|5805|6309|6319|10157|23590|23600|51302|51380|54363|56997|81539|83401	ALDH1A1|CES1|CPS1|CYP2C9|CYP4A11|CYP51A1|FMO1|FSHB|ITPKB|MGST3|PGAM2|PTS|SC5D|SCD|AASS|PDSS1|AMACR|CYP39A1|CSAD|HAO1|COQ8A|SLC38A1|ELOVL3	-3.1
GO Biological Processes	19	GO:0016101	diterpenoid metabolic process	19_GO:0008152 metabolic process	-5.7	6.9	7.2	30182	87	500	10	2	0.63	216|224|1562|1592|1645|3991|7804|54658|59342|83875	ALDH1A1|ALDH3A2|CYP2C18|CYP26A1|AKR1C1|LIPE|LRP8|UGT1A1|SCPEP1|BCO2	-3.1
GO Biological Processes	19	GO:0072521	purine-containing compound metabolic process	19_GO:0008152 metabolic process	-5.6	3	5.7	30182	487	500	24	4.8	0.96	2326|2327|2977|3295|3417|5169|5224|6568|7276|7498|9414|9429|9615|10157|10249|22934|23433|29922|54677|83401|83594|125061|387712|646625	FMO1|FMO2|GUCY1A2|HSD17B4|IDH1|ENPP3|PGAM2|SLC17A1|TTR|XDH|TJP2|ABCG2|GDA|AASS|GLYAT|RPIA|RHOQ|NME7|CROT|ELOVL3|NUDT12|AFMID|ENO4|URAD	-2.9
GO Biological Processes	19	GO:0046322	negative regulation of fatty acid oxidation	19_GO:0048519 negative regulation of biological process	-5.5	20	9.6	30182	15	500	5	1	0.44	33|2326|2327|2329|84879	ACADL|FMO1|FMO2|FMO4|MFSD2A	-2.8
GO Biological Processes	19	GO:0042178	xenobiotic catabolic process	19_GO:0050896 response to stimulus	-5.5	14	8.6	30182	26	500	6	1.2	0.49	1548|1557|1559|2329|5446|54658	CYP2A6|CYP2C19|CYP2C9|FMO4|PON3|UGT1A1	-2.8
GO Biological Processes	19	GO:0008203	cholesterol metabolic process	19_GO:0008152 metabolic process	-5.4	5.7	6.6	30182	117	500	11	2.2	0.66	319|338|1066|1559|1595|3991|4779|5444|6309|26119|51302	APOF|APOB|CES1|CYP2C9|CYP51A1|LIPE|NFE2L1|PON1|SC5D|LDLRAP1|CYP39A1	-2.7
GO Biological Processes	19	GO:0030258	lipid modification	19_GO:0008152 metabolic process	-5.4	4.7	6.2	30182	166	500	13	2.6	0.71	33|3030|3295|5191|5264|7941|8310|8527|23600|54363|54677|79602|84129	ACADL|HADHA|HSD17B4|PEX7|PHYH|PLA2G7|ACOX3|DGKD|AMACR|HAO1|CROT|ADIPOR2|ACAD11	-2.7
GO Biological Processes	19	GO:0002266	follicular dendritic cell activation	19_GO:0032501 multicellular organismal process	-5.3	60	13	30182	3	500	3	0.6	0.35	602|2213|4791	BCL3|FCGR2B|NFKB2	-2.7
WikiPathways	27	WP136	Phase I biotransformations, non P450		-5.3	30	11	30182	8	500	4	0.8	0.4	1066|3988|5444|5446	CES1|LIPA|PON1|PON3	-2.7
GO Biological Processes	19	GO:0006869	lipid transport	19_GO:0051179 localization	-5.3	3.4	5.7	30182	341	500	19	3.8	0.86	319|338|1066|1645|2170|4040|5244|6513|9429|10350|23460|26119|54677|57088|57476|63982|84879|114884|140606	APOF|APOB|CES1|AKR1C1|FABP3|LRP6|ABCB4|SLC2A1|ABCG2|ABCA9|ABCA6|LDLRAP1|CROT|PLSCR4|GRAMD1B|ANO3|MFSD2A|OSBPL10|SELENOM	-2.7
GO Biological Processes	19	GO:0010876	lipid localization	19_GO:0051179 localization	-5.2	3.2	5.6	30182	378	500	20	4	0.88	319|338|1040|1066|1645|2170|4040|5244|6513|9429|10350|23460|26119|54677|57088|57476|63982|84879|114884|140606	APOF|APOB|CDS1|CES1|AKR1C1|FABP3|LRP6|ABCB4|SLC2A1|ABCG2|ABCA9|ABCA6|LDLRAP1|CROT|PLSCR4|GRAMD1B|ANO3|MFSD2A|OSBPL10|SELENOM	-2.6
GO Biological Processes	19	GO:0006635	fatty acid beta-oxidation	19_GO:0008152 metabolic process	-5.2	8	7.1	30182	60	500	8	1.6	0.56	33|3030|3295|5191|8310|23600|54677|84129	ACADL|HADHA|HSD17B4|PEX7|ACOX3|AMACR|CROT|ACAD11	-2.6
Reactome Gene Sets	6	R-HSA-390918	Peroxisomal lipid metabolism		-5.2	12	8	30182	29	500	6	1.2	0.49	224|3295|5264|8310|23600|54677	ALDH3A2|HSD17B4|PHYH|ACOX3|AMACR|CROT	-2.6
Reactome Gene Sets	6	R-HSA-9749641	Aspirin ADME		-5.1	9.6	7.4	30182	44	500	7	1.4	0.53	1066|1557|1559|7367|10249|54657|54658	CES1|CYP2C19|CYP2C9|UGT2B17|GLYAT|UGT1A4|UGT1A1	-2.6
GO Biological Processes	19	GO:0055086	nucleobase-containing small molecule metabolic process	19_GO:0008152 metabolic process	-5.1	2.7	5.3	30182	590	500	26	5.2	0.99	339|1373|2326|2327|2977|3295|3417|5169|5224|7276|7371|7498|8813|9414|9615|10157|10249|22934|23433|29922|54677|83401|83594|125061|387712|646625	APOBEC1|CPS1|FMO1|FMO2|GUCY1A2|HSD17B4|IDH1|ENPP3|PGAM2|TTR|UCK2|XDH|DPM1|TJP2|GDA|AASS|GLYAT|RPIA|RHOQ|NME7|CROT|ELOVL3|NUDT12|AFMID|ENO4|URAD	-2.6
GO Biological Processes	19	GO:0033559	unsaturated fatty acid metabolic process	19_GO:0008152 metabolic process	-5.1	5.9	6.5	30182	102	500	10	2	0.63	1548|1557|1559|1562|1579|1645|2052|2938|6319|83401	CYP2A6|CYP2C19|CYP2C9|CYP2C18|CYP4A11|AKR1C1|EPHX1|GSTA1|SCD|ELOVL3	-2.5
GO Biological Processes	19	GO:0097009	energy homeostasis	19_GO:0042592 homeostatic process	-5.1	9.4	7.3	30182	45	500	7	1.4	0.53	2326|2327|2329|9975|28514|84879|115209	FMO1|FMO2|FMO4|NR1D2|DLL1|MFSD2A|OMA1	-2.5
GO Biological Processes	19	GO:0019373	epoxygenase P450 pathway	19_GO:0008152 metabolic process	-5.1	17	8.7	30182	18	500	5	1	0.44	1548|1557|1559|1562|1579	CYP2A6|CYP2C19|CYP2C9|CYP2C18|CYP4A11	-2.5
Reactome Gene Sets	6	R-HSA-389887	Beta-oxidation of pristanoyl-CoA		-5.1	27	10	30182	9	500	4	0.8	0.4	3295|8310|23600|54677	HSD17B4|ACOX3|AMACR|CROT	-2.5
Reactome Gene Sets	6	R-HSA-8957322	Metabolism of steroids		-5	4.7	6	30182	154	500	12	2.4	0.68	1586|1595|1645|2638|3295|6309|6319|6667|9971|23600|26119|51302	CYP17A1|CYP51A1|AKR1C1|GC|HSD17B4|SC5D|SCD|SP1|NR1H4|AMACR|LDLRAP1|CYP39A1	-2.4
GO Biological Processes	19	GO:0001523	retinoid metabolic process	19_GO:0008152 metabolic process	-5	6.5	6.5	30182	84	500	9	1.8	0.59	216|1562|1592|1645|3991|7804|54658|59342|83875	ALDH1A1|CYP2C18|CYP26A1|AKR1C1|LIPE|LRP8|UGT1A1|SCPEP1|BCO2	-2.4
GO Biological Processes	19	GO:0062012	regulation of small molecule metabolic process	19_GO:0008152 metabolic process	-4.9	3.3	5.4	30182	331	500	18	3.6	0.83	33|338|1066|2170|2326|2327|2329|3667|5071|5166|8445|9971|10269|23657|26119|51293|65018|84879	ACADL|APOB|CES1|FABP3|FMO1|FMO2|FMO4|IRS1|PRKN|PDK4|DYRK2|NR1H4|ZMPSTE24|SLC7A11|LDLRAP1|CD320|PINK1|MFSD2A	-2.4
WikiPathways	27	WP2876	Pregnane X receptor pathway		-4.9	11	7.6	30182	32	500	6	1.2	0.49	1548|1557|1559|2939|54657|54658	CYP2A6|CYP2C19|CYP2C9|GSTA2|UGT1A4|UGT1A1	-2.4
GO Biological Processes	19	GO:0031667	response to nutrient levels	19_GO:0050896 response to stimulus	-4.9	2.8	5.2	30182	466	500	22	4.4	0.92	2|383|846|867|1373|1592|2690|3077|3673|5166|5444|5617|6513|6581|6667|6915|6935|7942|9971|54658|84879|115209	A2M|ARG1|CASR|CBL|CPS1|CYP26A1|GHR|HFE|ITGA2|PDK4|PON1|PRL|SLC2A1|SLC22A3|SP1|TBXA2R|ZEB1|TFEB|NR1H4|UGT1A1|MFSD2A|OMA1	-2.4
GO Biological Processes	19	GO:0010565	regulation of cellular ketone metabolic process	19_GO:0008152 metabolic process	-4.8	4.9	5.9	30182	135	500	11	2.2	0.66	33|1066|2170|2326|2327|2329|3667|5166|9971|23657|84879	ACADL|CES1|FABP3|FMO1|FMO2|FMO4|IRS1|PDK4|NR1H4|SLC7A11|MFSD2A	-2.3
KEGG Pathway	24	hsa00830	Retinol metabolism		-4.8	7.1	6.5	30182	68	500	8	1.6	0.56	216|1548|1559|1562|1592|7367|54657|54658	ALDH1A1|CYP2A6|CYP2C9|CYP2C18|CYP26A1|UGT2B17|UGT1A4|UGT1A1	-2.3
KEGG Pathway	24	hsa04976	Bile secretion		-4.8	6.1	6.3	30182	89	500	9	1.8	0.59	2052|5244|6513|6548|7367|9429|9971|54657|54658	EPHX1|ABCB4|SLC2A1|SLC9A1|UGT2B17|ABCG2|NR1H4|UGT1A4|UGT1A1	-2.3
GO Biological Processes	19	GO:0046486	glycerolipid metabolic process	19_GO:0008152 metabolic process	-4.7	3.1	5.2	30182	346	500	18	3.6	0.83	338|339|1040|1373|3030|3707|3991|5444|6583|7941|8396|8527|8813|9487|9651|10390|84879|114884	APOB|APOBEC1|CDS1|CPS1|HADHA|ITPKB|LIPE|PON1|SLC22A4|PLA2G7|PIP4K2B|DGKD|DPM1|PIGL|PLCH2|CEPT1|MFSD2A|OSBPL10	-2.2
GO Biological Processes	19	GO:0070302	regulation of stress-activated protein kinase signaling cascade	19_GO:0023052 signaling	-4.6	4	5.5	30182	196	500	13	2.6	0.71	1843|2122|2213|4055|4609|5071|7164|7498|10269|10912|11221|65018|85458	DUSP1|MECOM|FCGR2B|LTBR|MYC|PRKN|TPD52L1|XDH|ZMPSTE24|GADD45G|DUSP10|PINK1|DIXDC1	-2.1
GO Biological Processes	19	GO:0071396	cellular response to lipid	19_GO:0050896 response to stimulus	-4.5	2.6	4.9	30182	527	500	23	4.6	0.94	338|383|648|687|846|1066|1373|1645|3199|3606|3667|3673|4040|4360|5166|5244|6372|6915|7804|9971|54658|57088|57476	APOB|ARG1|BMI1|KLF9|CASR|CES1|CPS1|AKR1C1|HOXA2|IL18|IRS1|ITGA2|LRP6|MRC1|PDK4|ABCB4|CXCL6|TBXA2R|LRP8|NR1H4|UGT1A1|PLSCR4|GRAMD1B	-2.1
WikiPathways	27	WP691	Tamoxifen metabolism		-4.5	13	7.5	30182	23	500	5	1	0.44	1548|1557|1559|2326|54657	CYP2A6|CYP2C19|CYP2C9|FMO1|UGT1A4	-2
GO Biological Processes	19	GO:0055088	lipid homeostasis	19_GO:0042592 homeostatic process	-4.5	4.2	5.5	30182	172	500	12	2.4	0.68	338|1066|1645|2170|3606|5244|8310|9971|9975|26119|51302|57476	APOB|CES1|AKR1C1|FABP3|IL18|ABCB4|ACOX3|NR1H4|NR1D2|LDLRAP1|CYP39A1|GRAMD1B	-2
GO Biological Processes	19	GO:0009991	response to extracellular stimulus	19_GO:0050896 response to stimulus	-4.5	2.7	4.9	30182	496	500	22	4.4	0.92	2|383|846|867|1373|1592|2690|3077|3673|5166|5444|5617|6513|6581|6667|6915|6935|7942|9971|54658|84879|115209	A2M|ARG1|CASR|CBL|CPS1|CYP26A1|GHR|HFE|ITGA2|PDK4|PON1|PRL|SLC2A1|SLC22A3|SP1|TBXA2R|ZEB1|TFEB|NR1H4|UGT1A1|MFSD2A|OMA1	-2
GO Biological Processes	19	GO:0044706	multi-multicellular organism process	19_GO:0032501 multicellular organismal process	-4.5	3.9	5.4	30182	201	500	13	2.6	0.71	383|2192|2488|3673|3965|5125|5617|6513|7142|29924|29974|64518|81539	ARG1|FBLN1|FSHB|ITGA2|LGALS9|PCSK5|PRL|SLC2A1|TNP2|EPN1|A1CF|TEKT3|SLC38A1	-2
GO Biological Processes	19	GO:0002698	negative regulation of immune effector process	19_GO:0002376 immune system process	-4.4	4.9	5.7	30182	122	500	10	2	0.63	2|383|710|966|2213|3077|3965|5169|11221|114770	A2M|ARG1|SERPING1|CD59|FCGR2B|HFE|LGALS9|ENPP3|DUSP10|PGLYRP2	-2
Reactome Gene Sets	6	R-HSA-382551	Transport of small molecules		-4.4	2.3	4.7	30182	728	500	28	5.6	1	2|319|338|528|3077|3988|5125|5244|5576|6513|6539|6548|6561|6564|6568|6581|6583|8766|9429|10350|23460|23657|26119|55089|63982|81539|84102|266675	A2M|APOF|APOB|ATP6V1C1|HFE|LIPA|PCSK5|ABCB4|PRKAR2A|SLC2A1|SLC6A12|SLC9A1|SLC13A1|SLC15A1|SLC17A1|SLC22A3|SLC22A4|RAB11A|ABCG2|ABCA9|ABCA6|SLC7A11|LDLRAP1|SLC38A4|ANO3|SLC38A1|SLC41A2|BEST4	-2
GO Biological Processes	19	GO:0042632	cholesterol homeostasis	19_GO:0042592 homeostatic process	-4.4	5.5	5.8	30182	99	500	9	1.8	0.59	338|1066|1645|2170|3606|9971|26119|51302|57476	APOB|CES1|AKR1C1|FABP3|IL18|NR1H4|LDLRAP1|CYP39A1|GRAMD1B	-2
GO Biological Processes	19	GO:0055092	sterol homeostasis	19_GO:0042592 homeostatic process	-4.4	5.4	5.8	30182	100	500	9	1.8	0.59	338|1066|1645|2170|3606|9971|26119|51302|57476	APOB|CES1|AKR1C1|FABP3|IL18|NR1H4|LDLRAP1|CYP39A1|GRAMD1B	-1.9
WikiPathways	27	WP688	Catalytic cycle of mammalian flavin-containing monooxygenases (FMOs)		-4.4	36	10	30182	5	500	3	0.6	0.35	2326|2327|2329	FMO1|FMO2|FMO4	-1.9
GO Biological Processes	19	GO:0009617	response to bacterium	19_GO:0044419 biological process involved in interspecies interaction between organisms	-4.3	2.3	4.6	30182	696	500	27	5.4	1	338|383|602|1373|2213|2244|2326|3606|3965|4360|5444|6035|6038|6372|6401|6590|6915|7942|8934|9971|11221|54658|56999|57088|114770|132299|245938	APOB|ARG1|BCL3|CPS1|FCGR2B|FGB|FMO1|IL18|LGALS9|MRC1|PON1|RNASE1|RNASE4|CXCL6|SELE|SLPI|TBXA2R|TFEB|RAB29|NR1H4|DUSP10|UGT1A1|ADAMTS9|PLSCR4|PGLYRP2|OCIAD2|DEFB125	-1.9
GO Biological Processes	19	GO:0018904	ether metabolic process	19_GO:0008152 metabolic process	-4.3	12	7.2	30182	25	500	5	1	0.44	2052|3991|5191|7941|387521	EPHX1|LIPE|PEX7|PLA2G7|PEDS1	-1.9
GO Biological Processes	19	GO:1901796	regulation of signal transduction by p53 class mediator	19_GO:0023052 signaling	-4.2	5.1	5.5	30182	106	500	9	1.8	0.59	4609|5071|8445|9099|9816|10269|23246|56950|80237	MYC|PRKN|DYRK2|USP2|URB2|ZMPSTE24|BOP1|SMYD2|ELL3	-1.7
GO Biological Processes	19	GO:0070542	response to fatty acid	19_GO:0050896 response to stimulus	-4.1	6.7	5.9	30182	63	500	7	1.4	0.53	1373|1645|3667|5166|5444|6319|9971	CPS1|AKR1C1|IRS1|PDK4|PON1|SCD|NR1H4	-1.7
GO Biological Processes	19	GO:0001676	long-chain fatty acid metabolic process	19_GO:0008152 metabolic process	-4.1	5	5.4	30182	109	500	9	1.8	0.59	33|1548|1557|1559|1562|1579|2052|2938|83401	ACADL|CYP2A6|CYP2C19|CYP2C9|CYP2C18|CYP4A11|EPHX1|GSTA1|ELOVL3	-1.7
Reactome Gene Sets	6	R-HSA-189483	Heme degradation		-4.1	16	7.6	30182	15	500	4	0.8	0.4	2938|9429|54657|54658	GSTA1|ABCG2|UGT1A4|UGT1A1	-1.7
GO Biological Processes	19	GO:0002237	response to molecule of bacterial origin	19_GO:0044419 biological process involved in interspecies interaction between organisms	-4	2.9	4.7	30182	351	500	17	3.4	0.81	338|383|1373|2213|2326|3606|3965|4360|5444|6372|6401|6590|6915|9971|11221|54658|57088	APOB|ARG1|CPS1|FCGR2B|FMO1|IL18|LGALS9|MRC1|PON1|CXCL6|SELE|SLPI|TBXA2R|NR1H4|DUSP10|UGT1A1|PLSCR4	-1.7
GO Biological Processes	19	GO:0006163	purine nucleotide metabolic process	19_GO:0008152 metabolic process	-4	2.6	4.6	30182	457	500	20	4	0.88	2326|2327|2977|3295|3417|5169|5224|7498|9414|9615|10157|10249|22934|23433|29922|54677|83401|83594|125061|387712	FMO1|FMO2|GUCY1A2|HSD17B4|IDH1|ENPP3|PGAM2|XDH|TJP2|GDA|AASS|GLYAT|RPIA|RHOQ|NME7|CROT|ELOVL3|NUDT12|AFMID|ENO4	-1.7
Reactome Gene Sets	6	R-HSA-9609507	Protein localization		-4	4.1	5.1	30182	163	500	11	2.2	0.66	224|3295|3417|5189|5191|5264|8310|11264|23600|54363|54677	ALDH3A2|HSD17B4|IDH1|PEX1|PEX7|PHYH|ACOX3|PXMP4|AMACR|HAO1|CROT	-1.6
GO Biological Processes	19	GO:0032872	regulation of stress-activated MAPK cascade	19_GO:0023052 signaling	-4	3.8	5	30182	193	500	12	2.4	0.68	1843|2122|2213|4055|4609|5071|7164|7498|10912|11221|65018|85458	DUSP1|MECOM|FCGR2B|LTBR|MYC|PRKN|TPD52L1|XDH|GADD45G|DUSP10|PINK1|DIXDC1	-1.6
GO Biological Processes	19	GO:0006897	endocytosis	19_GO:0051179 localization	-4	2.7	4.6	30182	425	500	19	3.8	0.86	1176|1454|2213|2690|4040|4360|7804|8527|10163|23433|23513|23616|26119|28514|29924|51293|59283|85377|132299	AP3S1|CSNK1E|FCGR2B|GHR|LRP6|MRC1|LRP8|DGKD|WASF2|RHOQ|SCRIB|SH3BP1|LDLRAP1|DLL1|EPN1|CD320|CACNG8|MICALL1|OCIAD2	-1.6
GO Biological Processes	19	GO:0015850	organic hydroxy compound transport	19_GO:0051179 localization	-4	4	5	30182	166	500	11	2.2	0.66	338|1066|1645|4040|5071|6581|26119|57476|65018|114884|140606	APOB|CES1|AKR1C1|LRP6|PRKN|SLC22A3|LDLRAP1|GRAMD1B|PINK1|OSBPL10|SELENOM	-1.6
GO Biological Processes	19	GO:0032870	cellular response to hormone stimulus	19_GO:0050896 response to stimulus	-4	2.5	4.5	30182	501	500	21	4.2	0.9	338|383|648|687|1176|1373|1645|2244|2690|2887|3667|5166|5747|5905|6548|6667|9975|23433|54658|79602|132864	APOB|ARG1|BMI1|KLF9|AP3S1|CPS1|AKR1C1|FGB|GHR|GRB10|IRS1|PDK4|PTK2|RANGAP1|SLC9A1|SP1|NR1D2|RHOQ|UGT1A1|ADIPOR2|CPEB2	-1.6
KEGG Pathway	24	hsa00430	Taurine and hypotaurine metabolism		-3.9	15	7.3	30182	16	500	4	0.8	0.4	2326|2327|2329|51380	FMO1|FMO2|FMO4|CSAD	-1.6
GO Biological Processes	19	GO:0043605	amide catabolic process	19_GO:0008152 metabolic process	-3.9	15	7.3	30182	16	500	4	0.8	0.4	7498|9615|10157|144193	XDH|GDA|AASS|AMDHD1	-1.6
WikiPathways	27	WP2884	NRF2 pathway		-3.9	4.3	5.1	30182	141	500	10	2	0.63	1066|1548|1579|2938|2939|4259|6513|23657|54657|54658	CES1|CYP2A6|CYP4A11|GSTA1|GSTA2|MGST3|SLC2A1|SLC7A11|UGT1A4|UGT1A1	-1.5
GO Biological Processes	19	GO:0006690	icosanoid metabolic process	19_GO:0008152 metabolic process	-3.9	4.7	5.2	30182	115	500	9	1.8	0.59	1548|1557|1559|1562|1579|1645|2052|2938|4259	CYP2A6|CYP2C19|CYP2C9|CYP2C18|CYP4A11|AKR1C1|EPHX1|GSTA1|MGST3	-1.5
GO Biological Processes	19	GO:0032496	response to lipopolysaccharide	19_GO:0044419 biological process involved in interspecies interaction between organisms	-3.8	2.9	4.6	30182	330	500	16	3.2	0.79	338|383|1373|2326|3606|3965|4360|5444|6372|6401|6590|6915|9971|11221|54658|57088	APOB|ARG1|CPS1|FMO1|IL18|LGALS9|MRC1|PON1|CXCL6|SELE|SLPI|TBXA2R|NR1H4|DUSP10|UGT1A1|PLSCR4	-1.5
GO Biological Processes	19	GO:0042573	retinoic acid metabolic process	19_GO:0008152 metabolic process	-3.8	9.7	6.3	30182	31	500	5	1	0.44	1562|1592|54658|59342|83875	CYP2C18|CYP26A1|UGT1A1|SCPEP1|BCO2	-1.5
GO Biological Processes	19	GO:0007565	female pregnancy	19_GO:0022414 reproductive process	-3.8	3.9	4.9	30182	172	500	11	2.2	0.66	383|2192|2488|3673|3965|5125|5617|6513|29924|29974|81539	ARG1|FBLN1|FSHB|ITGA2|LGALS9|PCSK5|PRL|SLC2A1|EPN1|A1CF|SLC38A1	-1.5
GO Biological Processes	19	GO:0002921	negative regulation of humoral immune response	19_GO:0002376 immune system process	-3.8	14	7.1	30182	17	500	4	0.8	0.4	2|710|966|2213	A2M|SERPING1|CD59|FCGR2B	-1.5
GO Biological Processes	19	GO:0003018	vascular process in circulatory system	19_GO:0032501 multicellular organismal process	-3.8	3.2	4.6	30182	265	500	14	2.8	0.74	846|1003|1373|2244|3792|6513|6581|6915|9414|9429|59342|81539|84879|387700	CASR|CDH5|CPS1|FGB|KEL|SLC2A1|SLC22A3|TBXA2R|TJP2|ABCG2|SCPEP1|SLC38A1|MFSD2A|SLC16A12	-1.5
GO Biological Processes	19	GO:0008610	lipid biosynthetic process	19_GO:0008152 metabolic process	-3.8	2.3	4.3	30182	591	500	23	4.6	0.94	1040|1066|1559|1586|1595|2488|3707|5191|6309|6319|8396|8527|8813|9487|10390|23590|23600|51097|51302|83401|84879|93517|387521	CDS1|CES1|CYP2C9|CYP17A1|CYP51A1|FSHB|ITPKB|PEX7|SC5D|SCD|PIP4K2B|DGKD|DPM1|PIGL|CEPT1|PDSS1|AMACR|SCCPDH|CYP39A1|ELOVL3|MFSD2A|SDR42E1|PEDS1	-1.5
GO Biological Processes	19	GO:0009117	nucleotide metabolic process	19_GO:0008152 metabolic process	-3.8	2.5	4.3	30182	515	500	21	4.2	0.9	2326|2327|2977|3295|3417|5169|5224|7371|7498|9414|9615|10157|10249|22934|23433|29922|54677|83401|83594|125061|387712	FMO1|FMO2|GUCY1A2|HSD17B4|IDH1|ENPP3|PGAM2|UCK2|XDH|TJP2|GDA|AASS|GLYAT|RPIA|RHOQ|NME7|CROT|ELOVL3|NUDT12|AFMID|ENO4	-1.5
GO Biological Processes	19	GO:0016053	organic acid biosynthetic process	19_GO:0008152 metabolic process	-3.7	3.1	4.6	30182	270	500	14	2.8	0.74	216|1373|1559|1579|2326|4259|6319|10157|23600|51302|51380|54363|81539|83401	ALDH1A1|CPS1|CYP2C9|CYP4A11|FMO1|MGST3|SCD|AASS|AMACR|CYP39A1|CSAD|HAO1|SLC38A1|ELOVL3	-1.4
GO Biological Processes	19	GO:0019217	regulation of fatty acid metabolic process	19_GO:0008152 metabolic process	-3.7	5.1	5.2	30182	95	500	8	1.6	0.56	33|2170|2326|2327|2329|3667|5166|84879	ACADL|FABP3|FMO1|FMO2|FMO4|IRS1|PDK4|MFSD2A	-1.4
GO Biological Processes	19	GO:0071397	cellular response to cholesterol	19_GO:0050896 response to stimulus	-3.7	13	6.8	30182	18	500	4	0.8	0.4	1066|4040|7804|57476	CES1|LRP6|LRP8|GRAMD1B	-1.4
GO Biological Processes	19	GO:0032873	negative regulation of stress-activated MAPK cascade	19_GO:0023052 signaling	-3.7	7.1	5.7	30182	51	500	6	1.2	0.49	1843|2122|4609|5071|11221|65018	DUSP1|MECOM|MYC|PRKN|DUSP10|PINK1	-1.4
GO Biological Processes	19	GO:0051180	vitamin transport	19_GO:0051179 localization	-3.7	7.1	5.7	30182	51	500	6	1.2	0.49	2638|6513|6948|9429|51293|80704	GC|SLC2A1|TCN2|ABCG2|CD320|SLC19A3	-1.4
GO Biological Processes	19	GO:0070303	negative regulation of stress-activated protein kinase signaling cascade	19_GO:0023052 signaling	-3.7	7.1	5.7	30182	51	500	6	1.2	0.49	1843|2122|4609|5071|11221|65018	DUSP1|MECOM|MYC|PRKN|DUSP10|PINK1	-1.4
GO Biological Processes	19	GO:0006753	nucleoside phosphate metabolic process	19_GO:0008152 metabolic process	-3.7	2.4	4.3	30182	523	500	21	4.2	0.9	2326|2327|2977|3295|3417|5169|5224|7371|7498|9414|9615|10157|10249|22934|23433|29922|54677|83401|83594|125061|387712	FMO1|FMO2|GUCY1A2|HSD17B4|IDH1|ENPP3|PGAM2|UCK2|XDH|TJP2|GDA|AASS|GLYAT|RPIA|RHOQ|NME7|CROT|ELOVL3|NUDT12|AFMID|ENO4	-1.4
WikiPathways	27	WP2806	Complement system		-3.7	5	5.1	30182	97	500	8	1.6	0.56	325|710|716|966|2244|3384|3673|6401	APCS|SERPING1|C1S|CD59|FGB|ICAM2|ITGA2|SELE	-1.4
GO Biological Processes	19	GO:0009112	nucleobase metabolic process	19_GO:0008152 metabolic process	-3.6	8.9	6	30182	34	500	5	1	0.44	1373|7276|7498|9615|646625	CPS1|TTR|XDH|GDA|URAD	-1.4
Reactome Gene Sets	6	R-HSA-192105	Synthesis of bile acids and bile salts		-3.6	8.9	6	30182	34	500	5	1	0.44	1645|3295|9971|23600|51302	AKR1C1|HSD17B4|NR1H4|AMACR|CYP39A1	-1.4
Canonical Pathways	11	M44	PID HIF2PATHWAY		-3.6	8.9	6	30182	34	500	5	1	0.44	2113|6513|6667|7428|9429	ETS1|SLC2A1|SP1|VHL|ABCG2	-1.4
GO Biological Processes	19	GO:0002455	humoral immune response mediated by circulating immunoglobulin	19_GO:0002376 immune system process	-3.6	8.9	6	30182	34	500	5	1	0.44	602|710|715|716|51279	BCL3|SERPING1|C1R|C1S|C1RL	-1.4
GO Biological Processes	19	GO:0120162	positive regulation of cold-induced thermogenesis	19_GO:0042592 homeostatic process	-3.6	4.9	5.1	30182	98	500	8	1.6	0.56	33|2887|3606|6319|10912|79602|83401|115209	ACADL|GRB10|IL18|SCD|GADD45G|ADIPOR2|ELOVL3|OMA1	-1.4
GO Biological Processes	19	GO:0071375	cellular response to peptide hormone stimulus	19_GO:0050896 response to stimulus	-3.6	3.2	4.5	30182	243	500	13	2.6	0.71	383|1176|1373|2690|2887|3667|5166|5747|5905|6548|6667|23433|132864	ARG1|AP3S1|CPS1|GHR|GRB10|IRS1|PDK4|PTK2|RANGAP1|SLC9A1|SP1|RHOQ|CPEB2	-1.4
Reactome Gene Sets	6	R-HSA-196849	Metabolism of water-soluble vitamins and cofactors		-3.6	4.4	4.9	30182	124	500	9	1.8	0.59	5169|6513|6948|8876|26119|51293|55328|80704|83594	ENPP3|SLC2A1|TCN2|VNN1|LDLRAP1|CD320|RNLS|SLC19A3|NUDT12	-1.4
GO Biological Processes	19	GO:1901653	cellular response to peptide	19_GO:0050896 response to stimulus	-3.6	2.9	4.4	30182	310	500	15	3	0.76	383|846|1176|1373|2213|2690|2887|3667|5166|5747|5905|6548|6667|23433|132864	ARG1|CASR|AP3S1|CPS1|FCGR2B|GHR|GRB10|IRS1|PDK4|PTK2|RANGAP1|SLC9A1|SP1|RHOQ|CPEB2	-1.4
WikiPathways	27	WP5238	Cholestasis		-3.6	13	6.6	30182	19	500	4	0.8	0.4	2052|5244|9414|9971	EPHX1|ABCB4|TJP2|NR1H4	-1.4
Reactome Gene Sets	6	R-HSA-9758890	Transport of RCbl within the body		-3.6	23	7.9	30182	8	500	3	0.6	0.35	6948|26119|51293	TCN2|LDLRAP1|CD320	-1.4
GO Biological Processes	19	GO:0006790	sulfur compound metabolic process	19_GO:0008152 metabolic process	-3.6	2.8	4.3	30182	347	500	16	3.2	0.79	1373|2326|2690|2938|2939|3295|3417|7498|10157|10249|23657|51380|64132|80704|83401|133584	CPS1|FMO1|GHR|GSTA1|GSTA2|HSD17B4|IDH1|XDH|AASS|GLYAT|SLC7A11|CSAD|XYLT2|SLC19A3|ELOVL3|EGFLAM	-1.3
GO Biological Processes	19	GO:0003013	circulatory system process	19_GO:0032501 multicellular organismal process	-3.6	2.4	4.2	30182	495	500	20	4	0.88	710|846|1003|1373|1579|2244|3792|5125|6513|6548|6581|6915|9414|9429|28514|55328|59342|81539|84879|387700	SERPING1|CASR|CDH5|CPS1|CYP4A11|FGB|KEL|PCSK5|SLC2A1|SLC9A1|SLC22A3|TBXA2R|TJP2|ABCG2|DLL1|RNLS|SCPEP1|SLC38A1|MFSD2A|SLC16A12	-1.3
GO Biological Processes	19	GO:0071398	cellular response to fatty acid	19_GO:0050896 response to stimulus	-3.6	8.6	5.9	30182	35	500	5	1	0.44	1373|1645|3667|5166|9971	CPS1|AKR1C1|IRS1|PDK4|NR1H4	-1.3
WikiPathways	27	WP299	Nuclear receptors in lipid metabolism and toxicity		-3.6	8.6	5.9	30182	35	500	5	1	0.44	1559|1579|1592|5244|9971	CYP2C9|CYP4A11|CYP26A1|ABCB4|NR1H4	-1.3
GO Biological Processes	19	GO:0006520	amino acid metabolic process	19_GO:0008152 metabolic process	-3.6	3	4.4	30182	281	500	14	2.8	0.74	216|383|1373|5805|7453|10157|10249|23464|51380|54363|56954|81539|125061|144193	ALDH1A1|ARG1|CPS1|PTS|WARS1|AASS|GLYAT|GCAT|CSAD|HAO1|NIT2|SLC38A1|AFMID|AMDHD1	-1.3
GO Biological Processes	19	GO:0046485	ether lipid metabolic process	19_GO:0008152 metabolic process	-3.5	12	6.4	30182	20	500	4	0.8	0.4	3991|5191|7941|387521	LIPE|PEX7|PLA2G7|PEDS1	-1.3
GO Biological Processes	19	GO:0006144	purine nucleobase metabolic process	19_GO:0008152 metabolic process	-3.5	12	6.4	30182	20	500	4	0.8	0.4	7276|7498|9615|646625	TTR|XDH|GDA|URAD	-1.3
GO Biological Processes	19	GO:0006662	glycerol ether metabolic process	19_GO:0008152 metabolic process	-3.5	12	6.4	30182	20	500	4	0.8	0.4	3991|5191|7941|387521	LIPE|PEX7|PLA2G7|PEDS1	-1.3
WikiPathways	27	WP5275	Ether lipid biosynthesis		-3.5	12	6.4	30182	20	500	4	0.8	0.4	5189|5191|10390|387521	PEX1|PEX7|CEPT1|PEDS1	-1.3
GO Biological Processes	19	GO:0006739	NADP metabolic process	19_GO:0008152 metabolic process	-3.5	8.4	5.8	30182	36	500	5	1	0.44	2326|2327|3417|22934|83594	FMO1|FMO2|IDH1|RPIA|NUDT12	-1.3
GO Biological Processes	19	GO:0009725	response to hormone	19_GO:0050896 response to stimulus	-3.5	2.1	4	30182	784	500	27	5.4	1	2|338|383|648|687|1176|1373|1645|2244|2690|2887|3030|3417|3667|3673|4040|5166|5747|5905|6513|6548|6667|9975|23433|54658|79602|132864	A2M|APOB|ARG1|BMI1|KLF9|AP3S1|CPS1|AKR1C1|FGB|GHR|GRB10|HADHA|IDH1|IRS1|ITGA2|LRP6|PDK4|PTK2|RANGAP1|SLC2A1|SLC9A1|SP1|NR1D2|RHOQ|UGT1A1|ADIPOR2|CPEB2	-1.3
GO Biological Processes	19	GO:0019369	arachidonic acid metabolic process	19_GO:0008152 metabolic process	-3.5	6.5	5.3	30182	56	500	6	1.2	0.49	1548|1557|1559|1562|1579|2052	CYP2A6|CYP2C19|CYP2C9|CYP2C18|CYP4A11|EPHX1	-1.3
GO Biological Processes	19	GO:0008285	negative regulation of cell population proliferation	19_GO:0048519 negative regulation of biological process	-3.5	2.1	4	30182	787	500	27	5.4	1	383|687|889|1003|1033|1843|2113|2170|2192|2213|3965|4609|5169|5617|6935|7428|7453|7498|9776|9982|11221|23371|23513|28514|56950|83481|84913	ARG1|KLF9|KRIT1|CDH5|CDKN3|DUSP1|ETS1|FABP3|FBLN1|FCGR2B|LGALS9|MYC|ENPP3|PRL|ZEB1|VHL|WARS1|XDH|ATG13|FGFBP1|DUSP10|TNS2|SCRIB|DLL1|SMYD2|EPPK1|ATOH8	-1.3
GO Biological Processes	19	GO:0019694	alkanesulfonate metabolic process	19_GO:0008152 metabolic process	-3.5	20	7.4	30182	9	500	3	0.6	0.35	2326|2690|51380	FMO1|GHR|CSAD	-1.3
GO Biological Processes	19	GO:0002315	marginal zone B cell differentiation	19_GO:0002376 immune system process	-3.5	20	7.4	30182	9	500	3	0.6	0.35	602|4242|28514	BCL3|MFNG|DLL1	-1.3
GO Biological Processes	19	GO:0000255	allantoin metabolic process	19_GO:0008152 metabolic process	-3.5	20	7.4	30182	9	500	3	0.6	0.35	7498|9615|646625	XDH|GDA|URAD	-1.3
GO Biological Processes	19	GO:0019530	taurine metabolic process	19_GO:0008152 metabolic process	-3.5	20	7.4	30182	9	500	3	0.6	0.35	2326|2690|51380	FMO1|GHR|CSAD	-1.3
Reactome Gene Sets	6	R-HSA-2142816	Synthesis of (16-20)-hydroxyeicosatetraenoic acids (HETE)		-3.5	20	7.4	30182	9	500	3	0.6	0.35	1557|1559|1579	CYP2C19|CYP2C9|CYP4A11	-1.3
KEGG Pathway	24	hsa01212	Fatty acid metabolism		-3.4	6.4	5.3	30182	57	500	6	1.2	0.49	33|3030|3295|6319|8310|83401	ACADL|HADHA|HSD17B4|SCD|ACOX3|ELOVL3	-1.3
KEGG Pathway	24	hsa00770	Pantothenate and CoA biosynthesis		-3.4	11	6.2	30182	21	500	4	0.8	0.4	224|5169|8876|51380	ALDH3A2|ENPP3|VNN1|CSAD	-1.3
GO Biological Processes	19	GO:0043651	linoleic acid metabolic process	19_GO:0008152 metabolic process	-3.4	11	6.2	30182	21	500	4	0.8	0.4	1562|1579|2938|83401	CYP2C18|CYP4A11|GSTA1|ELOVL3	-1.3
WikiPathways	27	WP5066	FOXA2 pathway		-3.4	11	6.2	30182	21	500	4	0.8	0.4	338|2938|2939|3667	APOB|GSTA1|GSTA2|IRS1	-1.3
GO Biological Processes	19	GO:0044703	multi-organism reproductive process	19_GO:0022414 reproductive process	-3.4	3.5	4.4	30182	192	500	11	2.2	0.66	383|2192|2488|3673|3965|5125|5617|6513|29924|29974|81539	ARG1|FBLN1|FSHB|ITGA2|LGALS9|PCSK5|PRL|SLC2A1|EPN1|A1CF|SLC38A1	-1.2
Reactome Gene Sets	6	R-HSA-380287	Centrosome maturation		-3.4	5.2	4.9	30182	82	500	7	1.4	0.53	1069|1454|7277|10142|29922|80321|728642	CETN2|CSNK1E|TUBA4A|AKAP9|NME7|CEP70|CDK11A	-1.2
Reactome Gene Sets	6	R-HSA-380270	Recruitment of mitotic centrosome proteins and complexes		-3.4	5.2	4.9	30182	82	500	7	1.4	0.53	1069|1454|7277|10142|29922|80321|728642	CETN2|CSNK1E|TUBA4A|AKAP9|NME7|CEP70|CDK11A	-1.2
Canonical Pathways	11	M82	PID RET PATHWAY		-3.4	7.7	5.5	30182	39	500	5	1	0.44	2887|3667|5747|10818|85358	GRB10|IRS1|PTK2|FRS2|SHANK3	-1.2
GO Biological Processes	19	GO:0010632	regulation of epithelial cell migration	19_GO:0040011 locomotion	-3.3	2.9	4.2	30182	295	500	14	2.8	0.74	889|2113|3673|5747|6667|6915|8766|9982|11221|23616|29775|56999|83481|84913	KRIT1|ETS1|ITGA2|PTK2|SP1|TBXA2R|RAB11A|FGFBP1|DUSP10|SH3BP1|CARD10|ADAMTS9|EPPK1|ATOH8	-1.2
Canonical Pathways	11	M7	PID FCER1 PATHWAY		-3.3	6	5.1	30182	60	500	6	1.2	0.49	867|1843|1901|2213|5747|5783	CBL|DUSP1|S1PR1|FCGR2B|PTK2|PTPN13	-1.2
GO Biological Processes	19	GO:0045833	negative regulation of lipid metabolic process	19_GO:0048519 negative regulation of biological process	-3.3	4.4	4.7	30182	109	500	8	1.6	0.56	33|339|2326|2327|2329|8396|54658|84879	ACADL|APOBEC1|FMO1|FMO2|FMO4|PIP4K2B|UGT1A1|MFSD2A	-1.2
GO Biological Processes	19	GO:0048871	multicellular organismal homeostasis	19_GO:0042592 homeostatic process	-3.3	2.3	3.9	30182	559	500	21	4.2	0.9	33|216|1003|1579|2326|2327|2329|3077|3707|3988|6372|6513|9069|9414|9975|23371|28514|84456|84879|115209|132299	ACADL|ALDH1A1|CDH5|CYP4A11|FMO1|FMO2|FMO4|HFE|ITPKB|LIPA|CXCL6|SLC2A1|CLDN12|TJP2|NR1D2|TNS2|DLL1|L3MBTL3|MFSD2A|OMA1|OCIAD2	-1.2
GO Biological Processes	19	GO:0032102	negative regulation of response to external stimulus	19_GO:0048519 negative regulation of biological process	-3.3	2.5	4	30182	443	500	18	3.6	0.83	2|325|383|710|1003|1496|1843|2213|2244|3965|5169|6259|9971|9975|11221|23151|54941|83481	A2M|APCS|ARG1|SERPING1|CDH5|CTNNA2|DUSP1|FCGR2B|FGB|LGALS9|ENPP3|RYK|NR1H4|NR1D2|DUSP10|GRAMD4|RNF125|EPPK1	-1.2
GO Biological Processes	19	GO:0043434	response to peptide hormone	19_GO:0050896 response to stimulus	-3.3	2.6	4.1	30182	369	500	16	3.2	0.79	383|1176|1373|2690|2887|3030|3667|4040|5166|5747|5905|6513|6548|6667|23433|132864	ARG1|AP3S1|CPS1|GHR|GRB10|HADHA|IRS1|LRP6|PDK4|PTK2|RANGAP1|SLC2A1|SLC9A1|SP1|RHOQ|CPEB2	-1.2
GO Biological Processes	19	GO:0015918	sterol transport	19_GO:0051179 localization	-3.3	5	4.8	30182	84	500	7	1.4	0.53	338|1066|1645|4040|26119|57476|114884	APOB|CES1|AKR1C1|LRP6|LDLRAP1|GRAMD1B|OSBPL10	-1.2
Reactome Gene Sets	6	R-HSA-70635	Urea cycle		-3.3	18	7	30182	10	500	3	0.6	0.35	383|1373|57407	ARG1|CPS1|NMRAL1	-1.2
GO Biological Processes	19	GO:0097267	omega-hydroxylase P450 pathway	19_GO:0008152 metabolic process	-3.3	18	7	30182	10	500	3	0.6	0.35	1557|1559|1579	CYP2C19|CYP2C9|CYP4A11	-1.2
GO Biological Processes	19	GO:0090181	regulation of cholesterol metabolic process	19_GO:0008152 metabolic process	-3.3	7.5	5.4	30182	40	500	5	1	0.44	33|338|1066|9971|26119	ACADL|APOB|CES1|NR1H4|LDLRAP1	-1.2
GO Biological Processes	19	GO:0045922	negative regulation of fatty acid metabolic process	19_GO:0048519 negative regulation of biological process	-3.3	7.5	5.4	30182	40	500	5	1	0.44	33|2326|2327|2329|84879	ACADL|FMO1|FMO2|FMO4|MFSD2A	-1.2
GO Biological Processes	19	GO:1901605	alpha-amino acid metabolic process	19_GO:0008152 metabolic process	-3.3	3.4	4.3	30182	198	500	11	2.2	0.66	383|1373|10157|10249|23464|51380|54363|56954|81539|125061|144193	ARG1|CPS1|AASS|GLYAT|GCAT|CSAD|HAO1|NIT2|SLC38A1|AFMID|AMDHD1	-1.2
GO Biological Processes	19	GO:0036315	cellular response to sterol	19_GO:0050896 response to stimulus	-3.3	10	5.9	30182	23	500	4	0.8	0.4	1066|4040|7804|57476	CES1|LRP6|LRP8|GRAMD1B	-1.2
WikiPathways	27	WP3612	Photodynamic therapy-induced NFE2L2 (NRF2) survival signaling		-3.3	10	5.9	30182	23	500	4	0.8	0.4	1066|2052|6300|9429	CES1|EPHX1|MAPK12|ABCG2	-1.2
GO Biological Processes	19	GO:0006081	cellular aldehyde metabolic process	19_GO:0008152 metabolic process	-3.3	5.9	5	30182	61	500	6	1.2	0.49	216|224|1645|3417|83875|132158	ALDH1A1|ALDH3A2|AKR1C1|IDH1|BCO2|GLYCTK	-1.2
GO Biological Processes	19	GO:0006694	steroid biosynthetic process	19_GO:0008152 metabolic process	-3.3	4.4	4.6	30182	111	500	8	1.6	0.56	1066|1586|1595|2488|6309|23600|51302|93517	CES1|CYP17A1|CYP51A1|FSHB|SC5D|AMACR|CYP39A1|SDR42E1	-1.1
GO Biological Processes	19	GO:0046328	regulation of JNK cascade	19_GO:0023052 signaling	-3.3	3.9	4.5	30182	139	500	9	1.8	0.59	2122|2213|4055|5071|7164|10912|11221|65018|85458	MECOM|FCGR2B|LTBR|PRKN|TPD52L1|GADD45G|DUSP10|PINK1|DIXDC1	-1.1
KEGG Pathway	24	hsa04610	Complement and coagulation cascades		-3.2	4.9	4.7	30182	86	500	7	1.4	0.53	2|462|710|715|716|966|2244	A2M|SERPINC1|SERPING1|C1R|C1S|CD59|FGB	-1.1
Reactome Gene Sets	6	R-HSA-982772	Growth hormone receptor signaling		-3.2	10	5.8	30182	24	500	4	0.8	0.4	2690|3667|5617|25970	GHR|IRS1|PRL|SH2B1	-1.1
Reactome Gene Sets	6	R-HSA-193368	Synthesis of bile acids and bile salts via 7alpha-hydroxycholesterol		-3.2	10	5.8	30182	24	500	4	0.8	0.4	1645|3295|9971|23600	AKR1C1|HSD17B4|NR1H4|AMACR	-1.1
Reactome Gene Sets	6	R-HSA-9696273	RND1 GTPase cycle		-3.2	7.2	5.2	30182	42	500	5	1	0.44	224|5361|5783|9528|10818	ALDH3A2|PLXNA1|PTPN13|TMEM59|FRS2	-1.1
Canonical Pathways	11	M28	PID IL4 2PATHWAY		-3.2	5.7	4.8	30182	64	500	6	1.2	0.49	383|867|2113|2971|3667|6667	ARG1|CBL|ETS1|GTF3A|IRS1|SP1	-1.1
KEGG Pathway	24	hsa01200	Carbon metabolism		-3.2	4.2	4.5	30182	115	500	8	1.6	0.56	1373|3417|5224|8310|22934|54363|132158|387712	CPS1|IDH1|PGAM2|ACOX3|RPIA|HAO1|GLYCTK|ENO4	-1.1
Reactome Gene Sets	6	R-HSA-189085	Digestion of dietary carbohydrate		-3.2	16	6.7	30182	11	500	3	0.6	0.35	3938|11181|27159	LCT|TREH|CHIA	-1.1
GO Biological Processes	19	GO:0010269	response to selenium ion	19_GO:0050896 response to stimulus	-3.2	16	6.7	30182	11	500	3	0.6	0.35	338|383|140606	APOB|ARG1|SELENOM	-1.1
GO Biological Processes	19	GO:0071941	nitrogen cycle metabolic process	19_GO:0008152 metabolic process	-3.2	16	6.7	30182	11	500	3	0.6	0.35	383|1373|1559	ARG1|CPS1|CYP2C9	-1.1
Reactome Gene Sets	6	R-HSA-211999	CYP2E1 reactions		-3.2	16	6.7	30182	11	500	3	0.6	0.35	1548|1557|1559	CYP2A6|CYP2C19|CYP2C9	-1.1
GO Biological Processes	19	GO:0019627	urea metabolic process	19_GO:0008152 metabolic process	-3.2	16	6.7	30182	11	500	3	0.6	0.35	383|1373|1559	ARG1|CPS1|CYP2C9	-1.1
GO Biological Processes	19	GO:1901652	response to peptide	19_GO:0050896 response to stimulus	-3.2	2.4	3.9	30182	456	500	18	3.6	0.83	383|846|1176|1373|2213|2690|2887|3030|3667|4040|5166|5747|5905|6513|6548|6667|23433|132864	ARG1|CASR|AP3S1|CPS1|FCGR2B|GHR|GRB10|HADHA|IRS1|LRP6|PDK4|PTK2|RANGAP1|SLC2A1|SLC9A1|SP1|RHOQ|CPEB2	-1.1
GO Biological Processes	19	GO:0032365	intracellular lipid transport	19_GO:0051179 localization	-3.2	7	5.1	30182	43	500	5	1	0.44	1066|2170|4040|26119|57476	CES1|FABP3|LRP6|LDLRAP1|GRAMD1B	-1.1
GO Biological Processes	19	GO:0042908	xenobiotic transport	19_GO:0051179 localization	-3.2	7	5.1	30182	43	500	5	1	0.44	5244|6513|6581|6583|9429	ABCB4|SLC2A1|SLC22A3|SLC22A4|ABCG2	-1.1
Reactome Gene Sets	6	R-HSA-211981	Xenobiotics		-3.1	9.7	5.6	30182	25	500	4	0.8	0.4	1548|1557|1559|1562	CYP2A6|CYP2C19|CYP2C9|CYP2C18	-1.1
Reactome Gene Sets	6	R-HSA-9709957	Sensory Perception		-3.1	2.1	3.7	30182	621	500	22	4.4	0.92	338|1645|7276|7804|26211|81318|83875|162998|219428|219437|338662|343171|390181|390195|390275|390648|391112|391189|391195|391211|440699|441639	APOB|AKR1C1|TTR|LRP8|OR2F1|OR4A5|BCO2|OR7D2|OR4C16|OR5L1|OR8D4|OR2W3|OR5AK2|OR5AN1|OR8A1|OR4F6|OR6Y1|OR11L1|OR2T33|OR2G6|LRRC52|OR9K2	-1
Reactome Gene Sets	6	R-HSA-975634	Retinoid metabolism and transport		-3.1	6.9	5	30182	44	500	5	1	0.44	338|1645|7276|7804|83875	APOB|AKR1C1|TTR|LRP8|BCO2	-1
GO Biological Processes	19	GO:0120161	regulation of cold-induced thermogenesis	19_GO:0042592 homeostatic process	-3.1	3.7	4.3	30182	147	500	9	1.8	0.59	33|216|2887|3606|6319|10912|79602|83401|115209	ACADL|ALDH1A1|GRB10|IL18|SCD|GADD45G|ADIPOR2|ELOVL3|OMA1	-1
Reactome Gene Sets	6	R-HSA-194068	Bile acid and bile salt metabolism		-3.1	6.7	5	30182	45	500	5	1	0.44	1645|3295|9971|23600|51302	AKR1C1|HSD17B4|NR1H4|AMACR|CYP39A1	-0.99
Reactome Gene Sets	6	R-HSA-9752946	Expression and translocation of olfactory receptors		-3.1	2.5	3.8	30182	389	500	16	3.2	0.79	26211|81318|162998|219428|219437|338662|343171|390181|390195|390275|390648|391112|391189|391195|391211|441639	OR2F1|OR4A5|OR7D2|OR4C16|OR5L1|OR8D4|OR2W3|OR5AK2|OR5AN1|OR8A1|OR4F6|OR6Y1|OR11L1|OR2T33|OR2G6|OR9K2	-0.99
GO Biological Processes	19	GO:0006650	glycerophospholipid metabolic process	19_GO:0008152 metabolic process	-3.1	2.8	3.9	30182	280	500	13	2.6	0.71	1040|3030|3707|5444|7941|8396|8527|8813|9487|9651|10390|84879|114884	CDS1|HADHA|ITPKB|PON1|PLA2G7|PIP4K2B|DGKD|DPM1|PIGL|PLCH2|CEPT1|MFSD2A|OSBPL10	-0.99
KEGG Pathway	24	hsa05207	Chemical carcinogenesis - receptor activation		-3.1	3.1	4	30182	212	500	11	2.2	0.66	993|2052|2938|2939|4259|4609|5582|7367|28514|54657|54658	CDC25A|EPHX1|GSTA1|GSTA2|MGST3|MYC|PRKCG|UGT2B17|DLL1|UGT1A4|UGT1A1	-0.99
WikiPathways	27	WP229	Irinotecan pathway		-3.1	15	6.3	30182	12	500	3	0.6	0.35	1066|9429|54658	CES1|ABCG2|UGT1A1	-0.99
WikiPathways	27	WP3871	Valproic acid pathway		-3.1	15	6.3	30182	12	500	3	0.6	0.35	1548|1559|3030	CYP2A6|CYP2C9|HADHA	-0.99
GO Biological Processes	19	GO:0033540	fatty acid beta-oxidation using acyl-CoA oxidase	19_GO:0008152 metabolic process	-3.1	15	6.3	30182	12	500	3	0.6	0.35	8310|23600|54677	ACOX3|AMACR|CROT	-0.99
Reactome Gene Sets	6	R-HSA-425407	SLC-mediated transmembrane transport		-3	2.9	3.9	30182	248	500	12	2.4	0.68	6513|6539|6548|6561|6564|6568|6581|6583|23657|55089|81539|84102	SLC2A1|SLC6A12|SLC9A1|SLC13A1|SLC15A1|SLC17A1|SLC22A3|SLC22A4|SLC7A11|SLC38A4|SLC38A1|SLC41A2	-0.96
KEGG Pathway	24	hsa01040	Biosynthesis of unsaturated fatty acids		-3	8.9	5.4	30182	27	500	4	0.8	0.4	3295|6319|8310|83401	HSD17B4|SCD|ACOX3|ELOVL3	-0.96
Reactome Gene Sets	6	R-HSA-189445	Metabolism of porphyrins		-3	8.9	5.4	30182	27	500	4	0.8	0.4	2938|9429|54657|54658	GSTA1|ABCG2|UGT1A4|UGT1A1	-0.96
GO Biological Processes	19	GO:0032869	cellular response to insulin stimulus	19_GO:0050896 response to stimulus	-3	3.6	4.2	30182	151	500	9	1.8	0.59	1176|2690|2887|3667|5166|6548|6667|23433|132864	AP3S1|GHR|GRB10|IRS1|PDK4|SLC9A1|SP1|RHOQ|CPEB2	-0.96
GO Biological Processes	19	GO:0031348	negative regulation of defense response	19_GO:0048519 negative regulation of biological process	-3	2.8	3.9	30182	284	500	13	2.6	0.71	2|325|383|710|1003|2213|3965|5169|9971|9975|11221|23151|54941	A2M|APCS|ARG1|SERPING1|CDH5|FCGR2B|LGALS9|ENPP3|NR1H4|NR1D2|DUSP10|GRAMD4|RNF125	-0.95
GO Biological Processes	19	GO:0043549	regulation of kinase activity	19_GO:0008152 metabolic process	-3	2	3.6	30182	720	500	24	4.8	0.96	867|993|1033|1843|2011|2041|2690|3606|3667|4040|5071|5576|5747|6259|7164|7453|7804|8115|8396|11221|29775|65018|129138|152559	CBL|CDC25A|CDKN3|DUSP1|MARK2|EPHA1|GHR|IL18|IRS1|LRP6|PRKN|PRKAR2A|PTK2|RYK|TPD52L1|WARS1|LRP8|TCL1A|PIP4K2B|DUSP10|CARD10|PINK1|ANKRD54|PAQR3	-0.93
GO Biological Processes	19	GO:0032868	response to insulin	19_GO:0050896 response to stimulus	-3	3.1	4	30182	217	500	11	2.2	0.66	1176|2690|2887|3030|3667|5166|6513|6548|6667|23433|132864	AP3S1|GHR|GRB10|HADHA|IRS1|PDK4|SLC2A1|SLC9A1|SP1|RHOQ|CPEB2	-0.93
Reactome Gene Sets	6	R-HSA-381753	Olfactory Signaling Pathway		-3	2.4	3.7	30182	397	500	16	3.2	0.79	26211|81318|162998|219428|219437|338662|343171|390181|390195|390275|390648|391112|391189|391195|391211|441639	OR2F1|OR4A5|OR7D2|OR4C16|OR5L1|OR8D4|OR2W3|OR5AK2|OR5AN1|OR8A1|OR4F6|OR6Y1|OR11L1|OR2T33|OR2G6|OR9K2	-0.92
GO Biological Processes	19	GO:0045807	positive regulation of endocytosis	19_GO:0051179 localization	-3	4.4	4.3	30182	96	500	7	1.4	0.53	867|3077|3673|6401|8527|26119|28514	CBL|HFE|ITGA2|SELE|DGKD|LDLRAP1|DLL1	-0.92
GO Biological Processes	19	GO:0070306	lens fiber cell differentiation	19_GO:0032502 developmental process	-3	8.6	5.2	30182	28	500	4	0.8	0.4	1421|10152|10818|23657	CRYGD|ABI2|FRS2|SLC7A11	-0.92
GO Biological Processes	19	GO:0002313	mature B cell differentiation involved in immune response	19_GO:0002376 immune system process	-3	8.6	5.2	30182	28	500	4	0.8	0.4	602|2213|4242|28514	BCL3|FCGR2B|MFNG|DLL1	-0.92
GO Biological Processes	19	GO:0070723	response to cholesterol	19_GO:0050896 response to stimulus	-3	8.6	5.2	30182	28	500	4	0.8	0.4	1066|4040|7804|57476	CES1|LRP6|LRP8|GRAMD1B	-0.92
GO Biological Processes	19	GO:0032366	intracellular sterol transport	19_GO:0051179 localization	-3	8.6	5.2	30182	28	500	4	0.8	0.4	1066|4040|26119|57476	CES1|LRP6|LDLRAP1|GRAMD1B	-0.92
GO Biological Processes	19	GO:0042448	progesterone metabolic process	19_GO:0008152 metabolic process	-2.9	14	6.1	30182	13	500	3	0.6	0.35	1586|1645|2488	CYP17A1|AKR1C1|FSHB	-0.91
GO Biological Processes	19	GO:0009437	carnitine metabolic process	19_GO:0008152 metabolic process	-2.9	14	6.1	30182	13	500	3	0.6	0.35	33|6583|54677	ACADL|SLC22A4|CROT	-0.91
GO Biological Processes	19	GO:0045916	negative regulation of complement activation	19_GO:0002376 immune system process	-2.9	14	6.1	30182	13	500	3	0.6	0.35	2|710|966	A2M|SERPING1|CD59	-0.91
GO Biological Processes	19	GO:0019362	pyridine nucleotide metabolic process	19_GO:0008152 metabolic process	-2.9	5.1	4.5	30182	71	500	6	1.2	0.49	2326|2327|3417|22934|83594|125061	FMO1|FMO2|IDH1|RPIA|NUDT12|AFMID	-0.91
GO Biological Processes	19	GO:0046496	nicotinamide nucleotide metabolic process	19_GO:0008152 metabolic process	-2.9	5.1	4.5	30182	71	500	6	1.2	0.49	2326|2327|3417|22934|83594|125061	FMO1|FMO2|IDH1|RPIA|NUDT12|AFMID	-0.91
Reactome Gene Sets	6	R-HSA-6806667	Metabolism of fat-soluble vitamins		-2.9	6.3	4.8	30182	48	500	5	1	0.44	338|1645|7276|7804|83875	APOB|AKR1C1|TTR|LRP8|BCO2	-0.91
GO Biological Processes	19	GO:0000902	cell morphogenesis	19_GO:0032502 developmental process	-2.9	2.1	3.5	30182	643	500	22	4.4	0.92	1003|1496|3199|3988|5015|5361|5747|6259|7428|7804|10152|10163|23513|23767|25932|51057|54664|55740|79006|84879|85358|134549	CDH5|CTNNA2|HOXA2|LIPA|OTX2|PLXNA1|PTK2|RYK|VHL|LRP8|ABI2|WASF2|SCRIB|FLRT3|CLIC4|WDPCP|TMEM106B|ENAH|METRN|MFSD2A|SHANK3|SHROOM1	-0.89
GO Biological Processes	19	GO:0006468	protein phosphorylation	19_GO:0008152 metabolic process	-2.9	2	3.5	30182	686	500	23	4.6	0.94	1454|2011|2041|2690|3991|5166|5218|5582|5747|6300|6725|8445|8476|9776|10152|23235|57410|65018|84451|132158|152559|255239|728642	CSNK1E|MARK2|EPHA1|GHR|LIPE|PDK4|CDK14|PRKCG|PTK2|MAPK12|SRMS|DYRK2|CDC42BPA|ATG13|ABI2|SIK2|SCYL1|PINK1|MAP3K21|GLYCTK|PAQR3|ANKK1|CDK11A	-0.89
GO Biological Processes	19	GO:0046626	regulation of insulin receptor signaling pathway	19_GO:0023052 signaling	-2.9	5	4.4	30182	72	500	6	1.2	0.49	2887|3667|8396|9971|23235|23371	GRB10|IRS1|PIP4K2B|NR1H4|SIK2|TNS2	-0.89
GO Biological Processes	19	GO:0045862	positive regulation of proteolysis	19_GO:0048518 positive regulation of biological process	-2.9	2.5	3.7	30182	365	500	15	3	0.76	1454|3965|4609|5071|5747|6300|7142|7428|7498|23151|23786|51667|55848|65018|84456	CSNK1E|LGALS9|MYC|PRKN|PTK2|MAPK12|TNP2|VHL|XDH|GRAMD4|BCL2L13|NUB1|PLGRKT|PINK1|L3MBTL3	-0.89
GO Biological Processes	19	GO:0019218	regulation of steroid metabolic process	19_GO:0008152 metabolic process	-2.9	4.3	4.2	30182	99	500	7	1.4	0.53	33|338|1066|2488|9971|26119|54658	ACADL|APOB|CES1|FSHB|NR1H4|LDLRAP1|UGT1A1	-0.87
GO Biological Processes	19	GO:0015711	organic anion transport	19_GO:0051179 localization	-2.9	2.6	3.7	30182	330	500	14	2.8	0.74	846|1645|5244|6513|6539|6568|6581|9429|23657|55089|81539|81855|84879|387700	CASR|AKR1C1|ABCB4|SLC2A1|SLC6A12|SLC17A1|SLC22A3|ABCG2|SLC7A11|SLC38A4|SLC38A1|SFXN3|MFSD2A|SLC16A12	-0.86
GO Biological Processes	19	GO:0019693	ribose phosphate metabolic process	19_GO:0008152 metabolic process	-2.9	2.4	3.6	30182	407	500	16	3.2	0.79	2977|3295|5169|5224|7371|7498|9414|9615|10157|10249|22934|23433|29922|54677|83401|387712	GUCY1A2|HSD17B4|ENPP3|PGAM2|UCK2|XDH|TJP2|GDA|AASS|GLYAT|RPIA|RHOQ|NME7|CROT|ELOVL3|ENO4	-0.85
GO Biological Processes	19	GO:0050777	negative regulation of immune response	19_GO:0002376 immune system process	-2.9	3.2	3.9	30182	191	500	10	2	0.63	2|383|710|966|2213|3077|3965|5169|11221|114770	A2M|ARG1|SERPING1|CD59|FCGR2B|HFE|LGALS9|ENPP3|DUSP10|PGLYRP2	-0.85
GO Biological Processes	19	GO:0019748	secondary metabolic process	19_GO:0008152 metabolic process	-2.9	6	4.6	30182	50	500	5	1	0.44	1548|1645|2326|2327|5446	CYP2A6|AKR1C1|FMO1|FMO2|PON3	-0.85
GO Biological Processes	19	GO:0034383	low-density lipoprotein particle clearance	19_GO:0032501 multicellular organismal process	-2.8	13	5.8	30182	14	500	3	0.6	0.35	338|3988|26119	APOB|LIPA|LDLRAP1	-0.84
Reactome Gene Sets	6	R-HSA-193775	Synthesis of bile acids and bile salts via 24-hydroxycholesterol		-2.8	13	5.8	30182	14	500	3	0.6	0.35	1645|23600|51302	AKR1C1|AMACR|CYP39A1	-0.84
KEGG Pathway	24	hsa00053	Ascorbate and aldarate metabolism		-2.8	8	5	30182	30	500	4	0.8	0.4	224|7367|54657|54658	ALDH3A2|UGT2B17|UGT1A4|UGT1A1	-0.84
GO Biological Processes	19	GO:0001504	neurotransmitter uptake	19_GO:0051179 localization	-2.8	8	5	30182	30	500	4	0.8	0.4	5071|6539|6581|81539	PRKN|SLC6A12|SLC22A3|SLC38A1	-0.84
GO Biological Processes	19	GO:0006958	complement activation, classical pathway	19_GO:0002376 immune system process	-2.8	8	5	30182	30	500	4	0.8	0.4	710|715|716|51279	SERPING1|C1R|C1S|C1RL	-0.84
WikiPathways	27	WP363	Wnt signaling pathway		-2.8	5.9	4.6	30182	51	500	5	1	0.44	1454|4040|4609|5582|6259	CSNK1E|LRP6|MYC|PRKCG|RYK	-0.82
KEGG Pathway	24	hsa01230	Biosynthesis of amino acids		-2.8	4.8	4.3	30182	75	500	6	1.2	0.49	383|1373|3417|5224|22934|387712	ARG1|CPS1|IDH1|PGAM2|RPIA|ENO4	-0.82
Reactome Gene Sets	6	R-HSA-174824	Plasma lipoprotein assembly, remodeling, and clearance		-2.8	4.8	4.3	30182	75	500	6	1.2	0.49	2|319|338|3988|5125|26119	A2M|APOF|APOB|LIPA|PCSK5|LDLRAP1	-0.82
KEGG Pathway	24	hsa05200	Pathways in cancer		-2.8	2.2	3.5	30182	531	500	19	3.8	0.86	867|1496|2113|2122|2938|2939|3601|3673|4040|4259|4609|4791|5582|5747|6513|6667|7428|10912|28514	CBL|CTNNA2|ETS1|MECOM|GSTA1|GSTA2|IL15RA|ITGA2|LRP6|MGST3|MYC|NFKB2|PRKCG|PTK2|SLC2A1|SP1|VHL|GADD45G|DLL1	-0.82
GO Biological Processes	19	GO:0030855	epithelial cell differentiation	19_GO:0032502 developmental process	-2.8	2.1	3.5	30182	615	500	21	4.2	0.9	1066|1373|1421|1645|1901|2938|2939|3295|3673|6943|9414|10152|10818|23513|23616|23657|25932|28514|51057|140628|643414	CES1|CPS1|CRYGD|AKR1C1|S1PR1|GSTA1|GSTA2|HSD17B4|ITGA2|TCF21|TJP2|ABI2|FRS2|SCRIB|SH3BP1|SLC7A11|CLIC4|DLL1|WDPCP|GATA5|LIPK	-0.81
GO Biological Processes	19	GO:0035335	peptidyl-tyrosine dephosphorylation	19_GO:0008152 metabolic process	-2.8	7.8	4.9	30182	31	500	4	0.8	0.4	1843|5783|11221|23371	DUSP1|PTPN13|DUSP10|TNS2	-0.8
KEGG Pathway	24	hsa00410	beta-Alanine metabolism		-2.8	7.8	4.9	30182	31	500	4	0.8	0.4	224|3030|8310|51380	ALDH3A2|HADHA|ACOX3|CSAD	-0.8
WikiPathways	27	WP366	TGF-beta signaling pathway		-2.8	3.7	4	30182	132	500	8	1.6	0.56	1875|2113|3673|4609|5576|5747|6667|6935	E2F5|ETS1|ITGA2|MYC|PRKAR2A|PTK2|SP1|ZEB1	-0.8
GO Biological Processes	19	GO:0016485	protein processing	19_GO:0008152 metabolic process	-2.8	3.1	3.8	30182	196	500	10	2	0.63	715|2244|3792|5125|7941|10269|51279|63929|115209|196446	C1R|FGB|KEL|PCSK5|PLA2G7|ZMPSTE24|C1RL|XPNPEP3|OMA1|MYRFL	-0.8
GO Biological Processes	19	GO:1903706	regulation of hemopoiesis	19_GO:0002376 immune system process	-2.8	2.3	3.5	30182	415	500	16	3.2	0.79	325|2113|2213|2488|3601|3606|3707|3965|4609|6935|7862|8876|11221|28514|114770|129138	APCS|ETS1|FCGR2B|FSHB|IL15RA|IL18|ITPKB|LGALS9|MYC|ZEB1|BRPF1|VNN1|DUSP10|DLL1|PGLYRP2|ANKRD54	-0.8
GO Biological Processes	19	GO:0007169	transmembrane receptor protein tyrosine kinase signaling pathway	19_GO:0023052 signaling	-2.8	2.3	3.5	30182	416	500	16	3.2	0.79	867|1176|2041|2690|2887|3667|5166|5747|6259|6725|8527|9982|10818|23433|23767|25970	CBL|AP3S1|EPHA1|GHR|GRB10|IRS1|PDK4|PTK2|RYK|SRMS|DGKD|FGFBP1|FRS2|RHOQ|FLRT3|SH2B1	-0.79
GO Biological Processes	19	GO:0046394	carboxylic acid biosynthetic process	19_GO:0008152 metabolic process	-2.8	2.7	3.7	30182	266	500	12	2.4	0.68	216|1373|1559|1579|4259|6319|10157|23600|51302|54363|81539|83401	ALDH1A1|CPS1|CYP2C9|CYP4A11|MGST3|SCD|AASS|AMACR|CYP39A1|HAO1|SLC38A1|ELOVL3	-0.79
GO Biological Processes	19	GO:0042762	regulation of sulfur metabolic process	19_GO:0008152 metabolic process	-2.8	12	5.6	30182	15	500	3	0.6	0.35	5166|6667|23657	PDK4|SP1|SLC7A11	-0.79
GO Biological Processes	19	GO:0046007	negative regulation of activated T cell proliferation	19_GO:0002376 immune system process	-2.8	12	5.6	30182	15	500	3	0.6	0.35	383|3965|23513	ARG1|LGALS9|SCRIB	-0.79
GO Biological Processes	19	GO:0051791	medium-chain fatty acid metabolic process	19_GO:0008152 metabolic process	-2.8	12	5.6	30182	15	500	3	0.6	0.35	1066|1579|54677	CES1|CYP4A11|CROT	-0.79
GO Biological Processes	19	GO:0015697	quaternary ammonium group transport	19_GO:0051179 localization	-2.8	12	5.6	30182	15	500	3	0.6	0.35	6539|6581|6583	SLC6A12|SLC22A3|SLC22A4	-0.79
Reactome Gene Sets	6	R-HSA-1170546	Prolactin receptor signaling		-2.8	12	5.6	30182	15	500	3	0.6	0.35	2690|5617|25970	GHR|PRL|SH2B1	-0.79
GO Biological Processes	19	GO:0015872	dopamine transport	19_GO:0051179 localization	-2.8	12	5.6	30182	15	500	3	0.6	0.35	5071|6581|65018	PRKN|SLC22A3|PINK1	-0.79
Reactome Gene Sets	6	R-HSA-109582	Hemostasis		-2.7	2	3.4	30182	621	500	21	4.2	0.9	2|338|462|710|2244|2977|3673|3700|5576|5582|5747|6401|6694|6915|7277|7804|8527|23657|25970|51097|140628	A2M|APOB|SERPINC1|SERPING1|FGB|GUCY1A2|ITGA2|ITIH4|PRKAR2A|PRKCG|PTK2|SELE|SPP2|TBXA2R|TUBA4A|LRP8|DGKD|SLC7A11|SH2B1|SCCPDH|GATA5	-0.79
GO Biological Processes	19	GO:0007608	sensory perception of smell	19_GO:0032501 multicellular organismal process	-2.7	2.2	3.5	30182	457	500	17	3.4	0.81	26211|79846|81318|162998|219428|219437|338662|343171|390181|390195|390275|390648|391112|391189|391195|391211|441639	OR2F1|CFAP69|OR4A5|OR7D2|OR4C16|OR5L1|OR8D4|OR2W3|OR5AK2|OR5AN1|OR8A1|OR4F6|OR6Y1|OR11L1|OR2T33|OR2G6|OR9K2	-0.79
Reactome Gene Sets	6	R-HSA-76005	Response to elevated platelet cytosolic Ca2+		-2.7	3.6	3.9	30182	134	500	8	1.6	0.56	2|710|2244|3700|5582|6694|7277|51097	A2M|SERPING1|FGB|ITIH4|PRKCG|SPP2|TUBA4A|SCCPDH	-0.78
GO Biological Processes	19	GO:0048260	positive regulation of receptor-mediated endocytosis	19_GO:0051179 localization	-2.7	5.7	4.4	30182	53	500	5	1	0.44	867|3077|6401|8527|26119	CBL|HFE|SELE|DGKD|LDLRAP1	-0.78
GO Biological Processes	19	GO:0072524	pyridine-containing compound metabolic process	19_GO:0008152 metabolic process	-2.7	4.6	4.2	30182	78	500	6	1.2	0.49	2326|2327|3417|22934|83594|125061	FMO1|FMO2|IDH1|RPIA|NUDT12|AFMID	-0.77
GO Biological Processes	19	GO:0015849	organic acid transport	19_GO:0051179 localization	-2.7	2.7	3.6	30182	269	500	12	2.4	0.68	1645|2170|6513|6539|6583|9429|23657|54677|55089|81539|81855|84879	AKR1C1|FABP3|SLC2A1|SLC6A12|SLC22A4|ABCG2|SLC7A11|CROT|SLC38A4|SLC38A1|SFXN3|MFSD2A	-0.77
GO Biological Processes	19	GO:0019439	aromatic compound catabolic process	19_GO:0008152 metabolic process	-2.7	2.5	3.5	30182	343	500	14	2.8	0.74	339|1548|2052|5169|5444|5446|7498|8635|9615|54657|54658|83594|125061|219988	APOBEC1|CYP2A6|EPHX1|ENPP3|PON1|PON3|XDH|RNASET2|GDA|UGT1A4|UGT1A1|NUDT12|AFMID|PATL1	-0.77
GO Biological Processes	19	GO:0015718	monocarboxylic acid transport	19_GO:0051179 localization	-2.7	4	4	30182	106	500	7	1.4	0.53	846|1645|5244|6539|6581|9429|387700	CASR|AKR1C1|ABCB4|SLC6A12|SLC22A3|ABCG2|SLC16A12	-0.76
GO Biological Processes	19	GO:0051606	detection of stimulus	19_GO:0050896 response to stimulus	-2.7	2	3.3	30182	669	500	22	4.4	0.92	846|1040|3673|5747|26211|63982|81318|114770|162998|219428|219437|338662|343171|390181|390195|390275|390648|391112|391189|391195|391211|441639	CASR|CDS1|ITGA2|PTK2|OR2F1|ANO3|OR4A5|PGLYRP2|OR7D2|OR4C16|OR5L1|OR8D4|OR2W3|OR5AK2|OR5AN1|OR8A1|OR4F6|OR6Y1|OR11L1|OR2T33|OR2G6|OR9K2	-0.75
Reactome Gene Sets	6	R-HSA-5617833	Cilium Assembly		-2.7	3	3.7	30182	201	500	10	2	0.63	1069|1454|6991|7277|8766|9727|10142|51626|56912|80321	CETN2|CSNK1E|DYNLT2|TUBA4A|RAB11A|RAB11FIP3|AKAP9|DYNC2LI1|IFT46|CEP70	-0.75
GO Biological Processes	19	GO:0006575	cellular modified amino acid metabolic process	19_GO:0008152 metabolic process	-2.7	3.2	3.8	30182	168	500	9	1.8	0.59	33|2938|2939|3417|6583|8876|23657|54677|114884	ACADL|GSTA1|GSTA2|IDH1|SLC22A4|VNN1|SLC7A11|CROT|OSBPL10	-0.75
GO Biological Processes	19	GO:0071417	cellular response to organonitrogen compound	19_GO:0050896 response to stimulus	-2.7	2.1	3.4	30182	586	500	20	4	0.88	383|846|1176|1373|2213|2690|2887|3667|5071|5166|5747|5905|6548|6667|6935|9971|10142|22849|23433|132864	ARG1|CASR|AP3S1|CPS1|FCGR2B|GHR|GRB10|IRS1|PRKN|PDK4|PTK2|RANGAP1|SLC9A1|SP1|ZEB1|NR1H4|AKAP9|CPEB3|RHOQ|CPEB2	-0.75
GO Biological Processes	19	GO:0007018	microtubule-based movement	19_GO:0009987 cellular process	-2.7	2.4	3.5	30182	384	500	15	3	0.76	338|1176|6991|22906|51057|51626|53340|55686|56912|64518|79582|79846|199953|257044|387712	APOB|AP3S1|DYNLT2|TRAK1|WDPCP|DYNC2LI1|SPA17|MREG|IFT46|TEKT3|SPAG16|CFAP69|TMEM201|CATSPERE|ENO4	-0.75
WikiPathways	27	WP5090	Complement system in neuronal development and plasticity		-2.7	3.9	4	30182	107	500	7	1.4	0.53	710|715|716|966|2011|23513|57088	SERPING1|C1R|C1S|CD59|MARK2|SCRIB|PLSCR4	-0.75
GO Biological Processes	19	GO:0036314	response to sterol	19_GO:0050896 response to stimulus	-2.7	7.3	4.7	30182	33	500	4	0.8	0.4	1066|4040|7804|57476	CES1|LRP6|LRP8|GRAMD1B	-0.75
Reactome Gene Sets	6	R-HSA-352230	Amino acid transport across the plasma membrane		-2.7	7.3	4.7	30182	33	500	4	0.8	0.4	6539|23657|55089|81539	SLC6A12|SLC7A11|SLC38A4|SLC38A1	-0.75
WikiPathways	27	WP5109	Familial hyperlipidemia type 2		-2.7	11	5.4	30182	16	500	3	0.6	0.35	338|2690|26119	APOB|GHR|LDLRAP1	-0.73
Reactome Gene Sets	6	R-HSA-425393	Transport of inorganic cations/anions and amino acids/oligopeptides		-2.7	3.9	3.9	30182	108	500	7	1.4	0.53	6539|6548|6564|6568|23657|55089|81539	SLC6A12|SLC9A1|SLC15A1|SLC17A1|SLC7A11|SLC38A4|SLC38A1	-0.73
KEGG Pathway	24	hsa05418	Fluid shear stress and atherosclerosis		-2.6	3.5	3.8	30182	139	500	8	1.6	0.56	1003|1843|2938|2939|4259|5747|6300|6401	CDH5|DUSP1|GSTA1|GSTA2|MGST3|PTK2|MAPK12|SELE	-0.71
Reactome Gene Sets	6	R-HSA-156580	Phase II - Conjugation of compounds		-2.6	3.9	3.9	30182	109	500	7	1.4	0.53	2938|2939|4259|7367|10249|54657|54658	GSTA1|GSTA2|MGST3|UGT2B17|GLYAT|UGT1A4|UGT1A1	-0.71
WikiPathways	27	WP1601	Fluoropyrimidine activity		-2.6	7.1	4.6	30182	34	500	4	0.8	0.4	1066|1548|7371|9429	CES1|CYP2A6|UCK2|ABCG2	-0.71
Canonical Pathways	11	M12705	SIG CD40PATHWAYMAP		-2.6	7.1	4.6	30182	34	500	4	0.8	0.4	1843|4791|4796|6300	DUSP1|NFKB2|TONSL|MAPK12	-0.71
GO Biological Processes	19	GO:0002335	mature B cell differentiation	19_GO:0002376 immune system process	-2.6	7.1	4.6	30182	34	500	4	0.8	0.4	602|2213|4242|28514	BCL3|FCGR2B|MFNG|DLL1	-0.71
GO Biological Processes	19	GO:0097006	regulation of plasma lipoprotein particle levels	19_GO:0050789 regulation of biological process	-2.6	5.4	4.3	30182	56	500	5	1	0.44	338|3988|7941|26119|84879	APOB|LIPA|PLA2G7|LDLRAP1|MFSD2A	-0.71
GO Biological Processes	19	GO:0071407	cellular response to organic cyclic compound	19_GO:0050896 response to stimulus	-2.6	2.1	3.3	30182	510	500	18	3.6	0.83	383|648|687|846|1066|1373|3606|3673|4040|5071|5244|6548|6667|7804|9971|10142|54658|57476	ARG1|BMI1|KLF9|CASR|CES1|CPS1|IL18|ITGA2|LRP6|PRKN|ABCB4|SLC9A1|SP1|LRP8|NR1H4|AKAP9|UGT1A1|GRAMD1B	-0.71
GO Biological Processes	19	GO:0016052	carbohydrate catabolic process	19_GO:0008152 metabolic process	-2.6	3.8	3.9	30182	110	500	7	1.4	0.53	3938|5224|11181|27159|130589|132158|387712	LCT|PGAM2|TREH|CHIA|GALM|GLYCTK|ENO4	-0.7
GO Biological Processes	19	GO:0050911	detection of chemical stimulus involved in sensory perception of smell	19_GO:0032501 multicellular organismal process	-2.6	2.2	3.4	30182	431	500	16	3.2	0.79	26211|81318|162998|219428|219437|338662|343171|390181|390195|390275|390648|391112|391189|391195|391211|441639	OR2F1|OR4A5|OR7D2|OR4C16|OR5L1|OR8D4|OR2W3|OR5AK2|OR5AN1|OR8A1|OR4F6|OR6Y1|OR11L1|OR2T33|OR2G6|OR9K2	-0.69
GO Biological Processes	19	GO:0098657	import into cell	19_GO:0051179 localization	-2.6	2.9	3.6	30182	207	500	10	2	0.63	5071|6513|6539|6548|6564|6581|6583|23657|55089|81539	PRKN|SLC2A1|SLC6A12|SLC9A1|SLC15A1|SLC22A3|SLC22A4|SLC7A11|SLC38A4|SLC38A1	-0.69
WikiPathways	27	WP3888	VEGFA-VEGFR2 signaling pathway		-2.6	2.2	3.4	30182	432	500	16	3.2	0.79	867|1003|1901|2113|2244|2887|5747|6129|6300|6401|7024|8766|8813|10818|29924|56999	CBL|CDH5|S1PR1|ETS1|FGB|GRB10|PTK2|RPL7|MAPK12|SELE|TFCP2|RAB11A|DPM1|FRS2|EPN1|ADAMTS9	-0.69
GO Biological Processes	19	GO:0072527	pyrimidine-containing compound metabolic process	19_GO:0008152 metabolic process	-2.6	4.4	4	30182	83	500	6	1.2	0.49	339|1373|5169|7371|29922|80704	APOBEC1|CPS1|ENPP3|UCK2|NME7|SLC19A3	-0.69
GO Biological Processes	19	GO:0051937	catecholamine transport	19_GO:0051179 localization	-2.6	11	5.2	30182	17	500	3	0.6	0.35	5071|6581|65018	PRKN|SLC22A3|PINK1	-0.69
KEGG Pathway	24	hsa00120	Primary bile acid biosynthesis		-2.6	11	5.2	30182	17	500	3	0.6	0.35	3295|23600|51302	HSD17B4|AMACR|CYP39A1	-0.69
WikiPathways	27	WP206	Fatty acid omega-oxidation		-2.6	11	5.2	30182	17	500	3	0.6	0.35	216|1548|1579	ALDH1A1|CYP2A6|CYP4A11	-0.69
GO Biological Processes	19	GO:0007379	segment specification	19_GO:0032502 developmental process	-2.6	11	5.2	30182	17	500	3	0.6	0.35	648|3199|28514	BMI1|HOXA2|DLL1	-0.69
GO Biological Processes	19	GO:0006577	amino-acid betaine metabolic process	19_GO:0008152 metabolic process	-2.6	11	5.2	30182	17	500	3	0.6	0.35	33|6583|54677	ACADL|SLC22A4|CROT	-0.69
GO Biological Processes	19	GO:0019433	triglyceride catabolic process	19_GO:0008152 metabolic process	-2.6	11	5.2	30182	17	500	3	0.6	0.35	338|1373|3991	APOB|CPS1|LIPE	-0.69
GO Biological Processes	19	GO:0035633	maintenance of blood-brain barrier	19_GO:0042592 homeostatic process	-2.6	6.9	4.5	30182	35	500	4	0.8	0.4	1003|9069|9414|84879	CDH5|CLDN12|TJP2|MFSD2A	-0.69
GO Biological Processes	19	GO:1905954	positive regulation of lipid localization	19_GO:0051179 localization	-2.6	3.8	3.8	30182	112	500	7	1.4	0.53	338|1066|1579|2170|5244|5444|26119	APOB|CES1|CYP4A11|FABP3|ABCB4|PON1|LDLRAP1	-0.68
GO Biological Processes	19	GO:0046942	carboxylic acid transport	19_GO:0051179 localization	-2.6	2.7	3.5	30182	244	500	11	2.2	0.66	846|1645|5244|6539|6581|9429|23657|55089|81539|81855|387700	CASR|AKR1C1|ABCB4|SLC6A12|SLC22A3|ABCG2|SLC7A11|SLC38A4|SLC38A1|SFXN3|SLC16A12	-0.68
GO Biological Processes	19	GO:1901699	cellular response to nitrogen compound	19_GO:0050896 response to stimulus	-2.6	2	3.2	30182	643	500	21	4.2	0.9	383|846|1176|1373|2213|2690|2887|3667|4062|5071|5166|5747|5905|6548|6667|6935|9971|10142|22849|23433|132864	ARG1|CASR|AP3S1|CPS1|FCGR2B|GHR|GRB10|IRS1|LY6H|PRKN|PDK4|PTK2|RANGAP1|SLC9A1|SP1|ZEB1|NR1H4|AKAP9|CPEB3|RHOQ|CPEB2	-0.67
WikiPathways	27	WP558	Complement and coagulation cascades		-2.6	5.2	4.2	30182	58	500	5	1	0.44	462|710|715|716|2244	SERPINC1|SERPING1|C1R|C1S|FGB	-0.67
GO Biological Processes	19	GO:0042180	cellular ketone metabolic process	19_GO:0008152 metabolic process	-2.6	4.3	3.9	30182	84	500	6	1.2	0.49	1586|1645|2488|23590|56997|125061	CYP17A1|AKR1C1|FSHB|PDSS1|COQ8A|AFMID	-0.67
GO Biological Processes	19	GO:0051493	regulation of cytoskeleton organization	19_GO:0050789 regulation of biological process	-2.6	2.1	3.3	30182	518	500	18	3.6	0.83	1003|1496|1901|2011|2041|5071|5747|6548|10142|10152|10163|23433|23616|25932|55114|80321|85358|85458	CDH5|CTNNA2|S1PR1|MARK2|EPHA1|PRKN|PTK2|SLC9A1|AKAP9|ABI2|WASF2|RHOQ|SH3BP1|CLIC4|ARHGAP17|CEP70|SHANK3|DIXDC1	-0.67
GO Biological Processes	19	GO:0000165	MAPK cascade	19_GO:0023052 signaling	-2.6	2.9	3.5	30182	210	500	10	2	0.63	846|2887|3606|3707|3965|4609|6300|11221|84451|85358	CASR|GRB10|IL18|ITPKB|LGALS9|MYC|MAPK12|DUSP10|MAP3K21|SHANK3	-0.67
GO Biological Processes	19	GO:0009259	ribonucleotide metabolic process	19_GO:0008152 metabolic process	-2.5	2.3	3.3	30182	398	500	15	3	0.76	2977|3295|5169|5224|7371|7498|9414|9615|10157|10249|23433|29922|54677|83401|387712	GUCY1A2|HSD17B4|ENPP3|PGAM2|UCK2|XDH|TJP2|GDA|AASS|GLYAT|RHOQ|NME7|CROT|ELOVL3|ENO4	-0.66
GO Biological Processes	19	GO:0032232	negative regulation of actin filament bundle assembly	19_GO:0048519 negative regulation of biological process	-2.5	6.7	4.4	30182	36	500	4	0.8	0.4	1901|5071|10163|85358	S1PR1|PRKN|WASF2|SHANK3	-0.66
GO Biological Processes	19	GO:1903725	regulation of phospholipid metabolic process	19_GO:0008152 metabolic process	-2.5	6.7	4.4	30182	36	500	4	0.8	0.4	2170|3417|9971|84879	FABP3|IDH1|NR1H4|MFSD2A	-0.66
GO Biological Processes	19	GO:0010469	regulation of signaling receptor activity	19_GO:0023052 signaling	-2.5	3.1	3.6	30182	177	500	9	1.8	0.59	867|2213|2488|3077|4062|10142|59283|65018|85358	CBL|FCGR2B|FSHB|HFE|LY6H|AKAP9|CACNG8|PINK1|SHANK3	-0.66
Canonical Pathways	11	M17	PID NOTCH PATHWAY		-2.5	5.1	4.1	30182	59	500	5	1	0.44	867|2011|4609|8766|28514	CBL|MARK2|MYC|RAB11A|DLL1	-0.65
Reactome Gene Sets	6	R-HSA-2142753	Arachidonic acid metabolism		-2.5	5.1	4.1	30182	59	500	5	1	0.44	1557|1559|1579|5444|5446	CYP2C19|CYP2C9|CYP4A11|PON1|PON3	-0.65
GO Biological Processes	19	GO:0097237	cellular response to toxic substance	19_GO:0050896 response to stimulus	-2.5	3.7	3.8	30182	114	500	7	1.4	0.53	216|2938|4259|5071|5783|9429|65018	ALDH1A1|GSTA1|MGST3|PRKN|PTPN13|ABCG2|PINK1	-0.65
KEGG Pathway	24	hsa04740	Olfactory transduction		-2.5	2.2	3.3	30182	439	500	16	3.2	0.79	26211|81318|162998|219428|219437|338662|343171|390181|390195|390275|390648|391112|391189|391195|391211|441639	OR2F1|OR4A5|OR7D2|OR4C16|OR5L1|OR8D4|OR2W3|OR5AK2|OR5AN1|OR8A1|OR4F6|OR6Y1|OR11L1|OR2T33|OR2G6|OR9K2	-0.65
WikiPathways	27	WP5087	Malignant pleural mesothelioma		-2.5	2.2	3.3	30182	440	500	16	3.2	0.79	648|1003|1454|1496|3673|3965|4040|4609|5747|6259|6401|6513|6667|9776|23512|92597	BMI1|CDH5|CSNK1E|CTNNA2|ITGA2|LGALS9|LRP6|MYC|PTK2|RYK|SELE|SLC2A1|SP1|ATG13|SUZ12|MOB1B	-0.64
GO Biological Processes	19	GO:0150105	protein localization to cell-cell junction	19_GO:0051179 localization	-2.5	10	5	30182	18	500	3	0.6	0.35	1003|9414|23513	CDH5|TJP2|SCRIB	-0.64
GO Biological Processes	19	GO:0071071	regulation of phospholipid biosynthetic process	19_GO:0008152 metabolic process	-2.5	10	5	30182	18	500	3	0.6	0.35	2170|3417|9971	FABP3|IDH1|NR1H4	-0.64
GO Biological Processes	19	GO:0010232	vascular transport	19_GO:0051179 localization	-2.5	4.2	3.9	30182	86	500	6	1.2	0.49	6513|6581|9429|81539|84879|387700	SLC2A1|SLC22A3|ABCG2|SLC38A1|MFSD2A|SLC16A12	-0.64
GO Biological Processes	19	GO:0150104	transport across blood-brain barrier	19_GO:0051179 localization	-2.5	4.2	3.9	30182	86	500	6	1.2	0.49	6513|6581|9429|81539|84879|387700	SLC2A1|SLC22A3|ABCG2|SLC38A1|MFSD2A|SLC16A12	-0.64
GO Biological Processes	19	GO:0048259	regulation of receptor-mediated endocytosis	19_GO:0051179 localization	-2.5	3.7	3.7	30182	115	500	7	1.4	0.53	867|3077|6401|8527|23513|26119|54550	CBL|HFE|SELE|DGKD|SCRIB|LDLRAP1|NECAB2	-0.64
Reactome Gene Sets	6	R-HSA-5668914	Diseases of metabolism		-2.5	2.7	3.4	30182	249	500	11	2.2	0.66	1586|3417|3938|6948|8813|22934|51293|54657|54658|55624|56999	CYP17A1|IDH1|LCT|TCN2|DPM1|RPIA|CD320|UGT1A4|UGT1A1|POMGNT1|ADAMTS9	-0.64
GO Biological Processes	19	GO:0043408	regulation of MAPK cascade	19_GO:0023052 signaling	-2.5	1.9	3.2	30182	695	500	22	4.4	0.92	846|1843|2122|2192|2213|2244|2690|3965|4055|4609|5071|6259|7164|7498|10818|10912|11221|54550|56919|65018|85458|152559	CASR|DUSP1|MECOM|FBLN1|FCGR2B|FGB|GHR|LGALS9|LTBR|MYC|PRKN|RYK|TPD52L1|XDH|FRS2|GADD45G|DUSP10|NECAB2|DHX33|PINK1|DIXDC1|PAQR3	-0.63
GO Biological Processes	19	GO:0030100	regulation of endocytosis	19_GO:0051179 localization	-2.5	2.8	3.5	30182	214	500	10	2	0.63	867|3077|3673|5071|6401|8527|23513|26119|28514|54550	CBL|HFE|ITGA2|PRKN|SELE|DGKD|SCRIB|LDLRAP1|DLL1|NECAB2	-0.63
GO Biological Processes	19	GO:0008206	bile acid metabolic process	19_GO:0008152 metabolic process	-2.5	6.5	4.4	30182	37	500	4	0.8	0.4	1645|9971|23600|51302	AKR1C1|NR1H4|AMACR|CYP39A1	-0.63
GO Biological Processes	19	GO:0032370	positive regulation of lipid transport	19_GO:0051179 localization	-2.5	4.2	3.8	30182	87	500	6	1.2	0.49	1066|1579|2170|5244|5444|26119	CES1|CYP4A11|FABP3|ABCB4|PON1|LDLRAP1	-0.62
GO Biological Processes	19	GO:0007584	response to nutrient	19_GO:0050896 response to stimulus	-2.5	3.3	3.6	30182	148	500	8	1.6	0.56	2|383|846|1592|3673|6915|9971|54658	A2M|ARG1|CASR|CYP26A1|ITGA2|TBXA2R|NR1H4|UGT1A1	-0.61
GO Biological Processes	19	GO:0043903	regulation of biological process involved in symbiotic interaction	19_GO:0044419 biological process involved in interspecies interaction between organisms	-2.5	4.9	4	30182	61	500	5	1	0.44	325|383|3965|6372|342931	APCS|ARG1|LGALS9|CXCL6|RFPL4A	-0.61
GO Biological Processes	19	GO:0000904	cell morphogenesis involved in differentiation	19_GO:0032502 developmental process	-2.5	2.1	3.2	30182	487	500	17	3.4	0.81	1496|3199|5015|5361|5747|6259|7804|10152|23513|23767|25932|51057|54664|55740|79006|84879|85358	CTNNA2|HOXA2|OTX2|PLXNA1|PTK2|RYK|LRP8|ABI2|SCRIB|FLRT3|CLIC4|WDPCP|TMEM106B|ENAH|METRN|MFSD2A|SHANK3	-0.61
GO Biological Processes	19	GO:0002683	negative regulation of immune system process	19_GO:0002376 immune system process	-2.5	2.1	3.2	30182	487	500	17	3.4	0.81	2|325|383|710|966|1843|2213|3077|3965|4609|5169|11221|23151|23513|28514|54941|114770	A2M|APCS|ARG1|SERPING1|CD59|DUSP1|FCGR2B|HFE|LGALS9|MYC|ENPP3|DUSP10|GRAMD4|SCRIB|DLL1|RNF125|PGLYRP2	-0.61
GO Biological Processes	19	GO:0046890	regulation of lipid biosynthetic process	19_GO:0008152 metabolic process	-2.5	3	3.5	30182	182	500	9	1.8	0.59	33|338|1066|2170|2488|3417|5166|9971|84879	ACADL|APOB|CES1|FABP3|FSHB|IDH1|PDK4|NR1H4|MFSD2A	-0.6
GO Biological Processes	19	GO:0032376	positive regulation of cholesterol transport	19_GO:0051179 localization	-2.5	6.4	4.3	30182	38	500	4	0.8	0.4	1066|5244|5444|26119	CES1|ABCB4|PON1|LDLRAP1	-0.6
GO Biological Processes	19	GO:0032373	positive regulation of sterol transport	19_GO:0051179 localization	-2.5	6.4	4.3	30182	38	500	4	0.8	0.4	1066|5244|5444|26119	CES1|ABCB4|PON1|LDLRAP1	-0.6
GO Biological Processes	19	GO:0060627	regulation of vesicle-mediated transport	19_GO:0051179 localization	-2.5	2.1	3.2	30182	530	500	18	3.6	0.83	867|2213|2244|3077|3601|3673|3965|5071|5582|6401|8527|8766|8934|23513|26119|28514|54550|127262	CBL|FCGR2B|FGB|HFE|IL15RA|ITGA2|LGALS9|PRKN|PRKCG|SELE|DGKD|RAB11A|RAB29|SCRIB|LDLRAP1|DLL1|NECAB2|TPRG1L	-0.6
Reactome Gene Sets	6	R-HSA-1362277	Transcription of E2F targets under negative control by DREAM complex		-2.4	9.5	4.8	30182	19	500	3	0.6	0.35	993|1875|4609	CDC25A|E2F5|MYC	-0.6
Reactome Gene Sets	6	R-HSA-8964038	LDL clearance		-2.4	9.5	4.8	30182	19	500	3	0.6	0.35	338|3988|26119	APOB|LIPA|LDLRAP1	-0.6
GO Biological Processes	19	GO:0098780	response to mitochondrial depolarisation	19_GO:0050896 response to stimulus	-2.4	9.5	4.8	30182	19	500	3	0.6	0.35	5071|9776|65018	PRKN|ATG13|PINK1	-0.6
GO Biological Processes	19	GO:0090308	regulation of DNA methylation-dependent heterochromatin formation	19_GO:0048519 negative regulation of biological process	-2.4	9.5	4.8	30182	19	500	3	0.6	0.35	339|22880|84456	APOBEC1|MORC2|L3MBTL3	-0.6
KEGG Pathway	24	hsa00140	Steroid hormone biosynthesis		-2.4	4.9	4	30182	62	500	5	1	0.44	1586|1645|7367|54657|54658	CYP17A1|AKR1C1|UGT2B17|UGT1A4|UGT1A1	-0.59
Reactome Gene Sets	6	R-HSA-9012999	RHO GTPase cycle		-2.4	2.2	3.2	30182	449	500	16	3.2	0.79	224|5361|5783|8476|9414|9528|10152|10163|10818|23433|23513|23616|27237|50650|55114|79180	ALDH3A2|PLXNA1|PTPN13|CDC42BPA|TJP2|TMEM59|ABI2|WASF2|FRS2|RHOQ|SCRIB|SH3BP1|ARHGEF16|ARHGEF3|ARHGAP17|EFHD2	-0.59
GO Biological Processes	19	GO:0045834	positive regulation of lipid metabolic process	19_GO:0048518 positive regulation of biological process	-2.4	3.2	3.5	30182	151	500	8	1.6	0.56	1066|2170|2488|3667|5747|9971|26119|84879	CES1|FABP3|FSHB|IRS1|PTK2|NR1H4|LDLRAP1|MFSD2A	-0.58
GO Biological Processes	19	GO:0046329	negative regulation of JNK cascade	19_GO:0023052 signaling	-2.4	6.2	4.2	30182	39	500	4	0.8	0.4	2122|5071|11221|65018	MECOM|PRKN|DUSP10|PINK1	-0.57
Reactome Gene Sets	6	R-HSA-140877	Formation of Fibrin Clot (Clotting Cascade)		-2.4	6.2	4.2	30182	39	500	4	0.8	0.4	2|462|710|2244	A2M|SERPINC1|SERPING1|FGB	-0.57
GO Biological Processes	19	GO:0007606	sensory perception of chemical stimulus	19_GO:0032501 multicellular organismal process	-2.4	2	3.1	30182	535	500	18	3.6	0.83	26211|57191|79846|81318|162998|219428|219437|338662|343171|390181|390195|390275|390648|391112|391189|391195|391211|441639	OR2F1|VN1R1|CFAP69|OR4A5|OR7D2|OR4C16|OR5L1|OR8D4|OR2W3|OR5AK2|OR5AN1|OR8A1|OR4F6|OR6Y1|OR11L1|OR2T33|OR2G6|OR9K2	-0.57
KEGG Pathway	24	hsa00310	Lysine degradation		-2.4	4.8	3.9	30182	63	500	5	1	0.44	224|2122|3030|10157|56950	ALDH3A2|MECOM|HADHA|AASS|SMYD2	-0.57
WikiPathways	27	WP3925	Amino acid metabolism		-2.4	4	3.7	30182	91	500	6	1.2	0.49	216|383|1373|3417|5166|7453	ALDH1A1|ARG1|CPS1|IDH1|PDK4|WARS1	-0.56
GO Biological Processes	19	GO:0006959	humoral immune response	19_GO:0002376 immune system process	-2.4	2.7	3.3	30182	222	500	10	2	0.63	602|648|710|715|716|2244|6372|6590|7942|51279	BCL3|BMI1|SERPING1|C1R|C1S|FGB|CXCL6|SLPI|TFEB|C1RL	-0.56
Reactome Gene Sets	6	R-HSA-1852241	Organelle biogenesis and maintenance		-2.4	2.4	3.2	30182	296	500	12	2.4	0.68	1069|1454|6300|6991|7277|7978|8766|9727|10142|51626|56912|80321	CETN2|CSNK1E|MAPK12|DYNLT2|TUBA4A|MTERF1|RAB11A|RAB11FIP3|AKAP9|DYNC2LI1|IFT46|CEP70	-0.56
GO Biological Processes	19	GO:0000423	mitophagy	19_GO:0008152 metabolic process	-2.4	9.1	4.7	30182	20	500	3	0.6	0.35	5071|9776|65018	PRKN|ATG13|PINK1	-0.56
GO Biological Processes	19	GO:0052695	cellular glucuronidation	19_GO:0008152 metabolic process	-2.4	9.1	4.7	30182	20	500	3	0.6	0.35	7367|54657|54658	UGT2B17|UGT1A4|UGT1A1	-0.56
GO Biological Processes	19	GO:1902004	positive regulation of amyloid-beta formation	19_GO:0048518 positive regulation of biological process	-2.4	9.1	4.7	30182	20	500	3	0.6	0.35	1454|6667|54103	CSNK1E|SP1|GSAP	-0.56
KEGG Pathway	24	hsa00100	Steroid biosynthesis		-2.4	9.1	4.7	30182	20	500	3	0.6	0.35	1595|3988|6309	CYP51A1|LIPA|SC5D	-0.56
Reactome Gene Sets	6	R-HSA-8978934	Metabolism of cofactors		-2.4	9.1	4.7	30182	20	500	3	0.6	0.35	3417|5805|23590	IDH1|PTS|PDSS1	-0.56
WikiPathways	27	WP5176	Disorders of bile acid synthesis and biliary transport		-2.4	9.1	4.7	30182	20	500	3	0.6	0.35	3295|5244|23600	HSD17B4|ABCB4|AMACR	-0.56
GO Biological Processes	19	GO:0007635	chemosensory behavior	19_GO:0032501 multicellular organismal process	-2.4	9.1	4.7	30182	20	500	3	0.6	0.35	846|5582|79846	CASR|PRKCG|CFAP69	-0.56
GO Biological Processes	19	GO:0008210	estrogen metabolic process	19_GO:0008152 metabolic process	-2.4	6	4.1	30182	40	500	4	0.8	0.4	1559|3295|7367|54658	CYP2C9|HSD17B4|UGT2B17|UGT1A1	-0.56
GO Biological Processes	19	GO:0072337	modified amino acid transport	19_GO:0051179 localization	-2.4	6	4.1	30182	40	500	4	0.8	0.4	6539|6583|23657|387700	SLC6A12|SLC22A4|SLC7A11|SLC16A12	-0.56
GO Biological Processes	19	GO:1901998	toxin transport	19_GO:0051179 localization	-2.4	6	4.1	30182	40	500	4	0.8	0.4	4040|6581|8934|26088	LRP6|SLC22A3|RAB29|GGA1	-0.56
GO Biological Processes	19	GO:0006953	acute-phase response	19_GO:0050896 response to stimulus	-2.4	6	4.1	30182	40	500	4	0.8	0.4	2|325|3700|54658	A2M|APCS|ITIH4|UGT1A1	-0.56
GO Biological Processes	19	GO:0046627	negative regulation of insulin receptor signaling pathway	19_GO:0023052 signaling	-2.4	6	4.1	30182	40	500	4	0.8	0.4	2887|3667|8396|23371	GRB10|IRS1|PIP4K2B|TNS2	-0.56
GO Biological Processes	19	GO:0015695	organic cation transport	19_GO:0051179 localization	-2.4	6	4.1	30182	40	500	4	0.8	0.4	6539|6581|6583|80704	SLC6A12|SLC22A3|SLC22A4|SLC19A3	-0.56
GO Biological Processes	19	GO:0046777	protein autophosphorylation	19_GO:0008152 metabolic process	-2.4	2.9	3.4	30182	188	500	9	1.8	0.59	2011|2041|5582|5747|6725|9776|23235|65018|84451	MARK2|EPHA1|PRKCG|PTK2|SRMS|ATG13|SIK2|PINK1|MAP3K21	-0.55
GO Biological Processes	19	GO:0007167	enzyme-linked receptor protein signaling pathway	19_GO:0023052 signaling	-2.4	1.9	3	30182	626	500	20	4	0.88	867|1003|1176|2041|2488|2690|2887|3077|3667|5166|5747|6259|6725|8527|9982|10818|23433|23767|25970|84913	CBL|CDH5|AP3S1|EPHA1|FSHB|GHR|GRB10|HFE|IRS1|PDK4|PTK2|RYK|SRMS|DGKD|FGFBP1|FRS2|RHOQ|FLRT3|SH2B1|ATOH8	-0.55
GO Biological Processes	19	GO:0003333	amino acid transmembrane transport	19_GO:0051179 localization	-2.4	3.9	3.7	30182	92	500	6	1.2	0.49	6539|6583|23657|55089|81539|81855	SLC6A12|SLC22A4|SLC7A11|SLC38A4|SLC38A1|SFXN3	-0.55
GO Biological Processes	19	GO:0006954	inflammatory response	19_GO:0050896 response to stimulus	-2.4	2	3.1	30182	541	500	18	3.6	0.83	2|325|2213|3606|3700|3965|3988|4791|6372|6401|6915|8876|9971|27159|54658|55848|57410|132014	A2M|APCS|FCGR2B|IL18|ITIH4|LGALS9|LIPA|NFKB2|CXCL6|SELE|TBXA2R|VNN1|NR1H4|CHIA|UGT1A1|PLGRKT|SCYL1|IL17RE	-0.55
GO Biological Processes	19	GO:0045859	regulation of protein kinase activity	19_GO:0008152 metabolic process	-2.4	1.9	3	30182	627	500	20	4	0.88	867|993|1033|1843|2011|2041|2690|3606|4040|5576|5747|7164|7453|7804|8115|11221|29775|65018|129138|152559	CBL|CDC25A|CDKN3|DUSP1|MARK2|EPHA1|GHR|IL18|LRP6|PRKAR2A|PTK2|TPD52L1|WARS1|LRP8|TCL1A|DUSP10|CARD10|PINK1|ANKRD54|PAQR3	-0.55
GO Biological Processes	19	GO:0006641	triglyceride metabolic process	19_GO:0008152 metabolic process	-2.3	4.6	3.8	30182	65	500	5	1	0.44	338|339|1373|3991|6583	APOB|APOBEC1|CPS1|LIPE|SLC22A4	-0.54
GO Biological Processes	19	GO:0120031	plasma membrane bounded cell projection assembly	19_GO:0009987 cellular process	-2.3	2.2	3.1	30182	418	500	15	3	0.76	1901|10163|23616|25970|51057|51524|51626|56912|64518|79582|79846|80321|84140|127733|154865	S1PR1|WASF2|SH3BP1|SH2B1|WDPCP|TMEM138|DYNC2LI1|IFT46|TEKT3|SPAG16|CFAP69|CEP70|FAM161A|UBXN10|IQUB	-0.54
GO Biological Processes	19	GO:0048667	cell morphogenesis involved in neuron differentiation	19_GO:0032502 developmental process	-2.3	2.2	3.1	30182	418	500	15	3	0.76	1496|3199|5015|5361|5747|6259|7804|23513|23767|51057|54664|55740|79006|84879|85358	CTNNA2|HOXA2|OTX2|PLXNA1|PTK2|RYK|LRP8|SCRIB|FLRT3|WDPCP|TMEM106B|ENAH|METRN|MFSD2A|SHANK3	-0.54
GO Biological Processes	19	GO:0006639	acylglycerol metabolic process	19_GO:0008152 metabolic process	-2.3	3.9	3.6	30182	93	500	6	1.2	0.49	338|339|1373|3991|6583|8527	APOB|APOBEC1|CPS1|LIPE|SLC22A4|DGKD	-0.54
GO Biological Processes	19	GO:0009150	purine ribonucleotide metabolic process	19_GO:0008152 metabolic process	-2.3	2.2	3.1	30182	379	500	14	2.8	0.74	2977|3295|5169|5224|7498|9414|9615|10157|10249|23433|29922|54677|83401|387712	GUCY1A2|HSD17B4|ENPP3|PGAM2|XDH|TJP2|GDA|AASS|GLYAT|RHOQ|NME7|CROT|ELOVL3|ENO4	-0.53
GO Biological Processes	19	GO:0032411	positive regulation of transporter activity	19_GO:0051179 localization	-2.3	3.4	3.5	30182	124	500	7	1.4	0.53	5444|6548|10142|65018|85358|388591|440699	PON1|SLC9A1|AKAP9|PINK1|SHANK3|RNF207|LRRC52	-0.53
Reactome Gene Sets	6	R-HSA-76002	Platelet activation, signaling and aggregation		-2.3	2.5	3.2	30182	263	500	11	2.2	0.66	2|710|2244|3700|5582|5747|6694|6915|7277|8527|51097	A2M|SERPING1|FGB|ITIH4|PRKCG|PTK2|SPP2|TBXA2R|TUBA4A|DGKD|SCCPDH	-0.53
GO Biological Processes	19	GO:0006638	neutral lipid metabolic process	19_GO:0008152 metabolic process	-2.3	3.9	3.6	30182	94	500	6	1.2	0.49	338|339|1373|3991|6583|8527	APOB|APOBEC1|CPS1|LIPE|SLC22A4|DGKD	-0.52
GO Biological Processes	19	GO:0006766	vitamin metabolic process	19_GO:0008152 metabolic process	-2.3	3.9	3.6	30182	94	500	6	1.2	0.49	1592|2638|6513|8876|54657|80704	CYP26A1|GC|SLC2A1|VNN1|UGT1A4|SLC19A3	-0.52
Reactome Gene Sets	6	R-HSA-380320	Recruitment of NuMA to mitotic centrosomes		-2.3	3.9	3.6	30182	94	500	6	1.2	0.49	1069|1454|7277|10142|29922|80321	CETN2|CSNK1E|TUBA4A|AKAP9|NME7|CEP70	-0.52
GO Biological Processes	19	GO:1903204	negative regulation of oxidative stress-induced neuron death	19_GO:0048519 negative regulation of biological process	-2.3	8.6	4.5	30182	21	500	3	0.6	0.35	5071|23657|65018	PRKN|SLC7A11|PINK1	-0.52
GO Biological Processes	19	GO:0002832	negative regulation of response to biotic stimulus	19_GO:0048519 negative regulation of biological process	-2.3	3.4	3.5	30182	125	500	7	1.4	0.53	2|383|710|3965|11221|23151|54941	A2M|ARG1|SERPING1|LGALS9|DUSP10|GRAMD4|RNF125	-0.52
Reactome Gene Sets	6	R-HSA-9716542	Signaling by Rho GTPases, Miro GTPases and RHOBTB3		-2.3	1.8	3	30182	723	500	22	4.4	0.92	224|5361|5747|5783|5905|7277|7428|8476|9414|9528|10152|10163|10818|22906|23433|23513|23616|25909|27237|50650|55114|79180	ALDH3A2|PLXNA1|PTK2|PTPN13|RANGAP1|TUBA4A|VHL|CDC42BPA|TJP2|TMEM59|ABI2|WASF2|FRS2|TRAK1|RHOQ|SCRIB|SH3BP1|AHCTF1|ARHGEF16|ARHGEF3|ARHGAP17|EFHD2	-0.51
Reactome Gene Sets	6	R-HSA-2426168	Activation of gene expression by SREBF (SREBP)		-2.3	5.7	4	30182	42	500	4	0.8	0.4	1595|6309|6319|6667	CYP51A1|SC5D|SCD|SP1	-0.51
GO Biological Processes	19	GO:1900077	negative regulation of cellular response to insulin stimulus	19_GO:0048519 negative regulation of biological process	-2.3	5.7	4	30182	42	500	4	0.8	0.4	2887|3667|8396|23371	GRB10|IRS1|PIP4K2B|TNS2	-0.51
KEGG Pathway	24	hsa00010	Glycolysis / Gluconeogenesis		-2.3	4.5	3.7	30182	67	500	5	1	0.44	224|5224|9562|130589|387712	ALDH3A2|PGAM2|MINPP1|GALM|ENO4	-0.51
GO Biological Processes	19	GO:0030301	cholesterol transport	19_GO:0051179 localization	-2.3	4.5	3.7	30182	67	500	5	1	0.44	338|1066|1645|4040|26119	APOB|CES1|AKR1C1|LRP6|LDLRAP1	-0.51
GO Biological Processes	19	GO:0042326	negative regulation of phosphorylation	19_GO:0048519 negative regulation of biological process	-2.3	2.2	3.1	30182	383	500	14	2.8	0.74	867|1843|2041|2192|2887|4040|5071|5576|5783|7453|7498|8396|11221|152559	CBL|DUSP1|EPHA1|FBLN1|GRB10|LRP6|PRKN|PRKAR2A|PTPN13|WARS1|XDH|PIP4K2B|DUSP10|PAQR3	-0.5
GO Biological Processes	19	GO:0030162	regulation of proteolysis	19_GO:0008152 metabolic process	-2.3	1.8	2.9	30182	726	500	22	4.4	0.92	2|710|1454|3077|3700|3965|4609|5071|5582|5747|6300|6590|7142|7428|7498|23151|23786|51667|54103|55848|65018|84456	A2M|SERPING1|CSNK1E|HFE|ITIH4|LGALS9|MYC|PRKN|PRKCG|PTK2|MAPK12|SLPI|TNP2|VHL|XDH|GRAMD4|BCL2L13|NUB1|GSAP|PLGRKT|PINK1|L3MBTL3	-0.49
WikiPathways	27	WP3942	PPAR signaling pathway		-2.3	4.4	3.7	30182	68	500	5	1	0.44	33|1579|2170|6319|8310	ACADL|CYP4A11|FABP3|SCD|ACOX3	-0.48
GO Biological Processes	19	GO:0008286	insulin receptor signaling pathway	19_GO:0023052 signaling	-2.3	4.4	3.7	30182	68	500	5	1	0.44	1176|2887|3667|5166|23433	AP3S1|GRB10|IRS1|PDK4|RHOQ	-0.48
Reactome Gene Sets	6	R-HSA-8935690	Digestion		-2.3	8.2	4.4	30182	22	500	3	0.6	0.35	3938|11181|27159	LCT|TREH|CHIA	-0.48
GO Biological Processes	19	GO:0030449	regulation of complement activation	19_GO:0002376 immune system process	-2.3	8.2	4.4	30182	22	500	3	0.6	0.35	2|710|966	A2M|SERPING1|CD59	-0.48
GO Biological Processes	19	GO:0098810	neurotransmitter reuptake	19_GO:0051179 localization	-2.3	8.2	4.4	30182	22	500	3	0.6	0.35	5071|6539|6581	PRKN|SLC6A12|SLC22A3	-0.48
GO Biological Processes	19	GO:0048512	circadian behavior	19_GO:0048511 rhythmic process	-2.3	8.2	4.4	30182	22	500	3	0.6	0.35	1454|9099|9975	CSNK1E|USP2|NR1D2	-0.48
Reactome Gene Sets	6	R-HSA-196741	Cobalamin (Cbl, vitamin B12) transport and metabolism		-2.3	8.2	4.4	30182	22	500	3	0.6	0.35	6948|26119|51293	TCN2|LDLRAP1|CD320	-0.48
Reactome Gene Sets	6	R-HSA-5675221	Negative regulation of MAPK pathway		-2.3	5.6	3.9	30182	43	500	4	0.8	0.4	1843|6300|11221|152559	DUSP1|MAPK12|DUSP10|PAQR3	-0.48
KEGG Pathway	24	hsa00071	Fatty acid degradation		-2.3	5.6	3.9	30182	43	500	4	0.8	0.4	33|224|3030|8310	ACADL|ALDH3A2|HADHA|ACOX3	-0.48
Reactome Gene Sets	6	R-HSA-9696270	RND2 GTPase cycle		-2.3	5.6	3.9	30182	43	500	4	0.8	0.4	224|5783|10818|23513	ALDH3A2|PTPN13|FRS2|SCRIB	-0.48
GO Biological Processes	19	GO:0097306	cellular response to alcohol	19_GO:0050896 response to stimulus	-2.3	3.7	3.5	30182	97	500	6	1.2	0.49	687|1066|4040|7804|54658|57476	KLF9|CES1|LRP6|LRP8|UGT1A1|GRAMD1B	-0.48
GO Biological Processes	19	GO:0034308	primary alcohol metabolic process	19_GO:0008152 metabolic process	-2.3	3.7	3.5	30182	97	500	6	1.2	0.49	216|224|1562|1645|3991|54363	ALDH1A1|ALDH3A2|CYP2C18|AKR1C1|LIPE|HAO1	-0.48
GO Biological Processes	19	GO:0010594	regulation of endothelial cell migration	19_GO:0040011 locomotion	-2.3	2.6	3.2	30182	232	500	10	2	0.63	889|2113|5747|6667|6915|9982|23616|29775|56999|84913	KRIT1|ETS1|PTK2|SP1|TBXA2R|FGFBP1|SH3BP1|CARD10|ADAMTS9|ATOH8	-0.48
GO Biological Processes	19	GO:0009593	detection of chemical stimulus	19_GO:0050896 response to stimulus	-2.3	2	3	30182	512	500	17	3.4	0.81	846|26211|81318|162998|219428|219437|338662|343171|390181|390195|390275|390648|391112|391189|391195|391211|441639	CASR|OR2F1|OR4A5|OR7D2|OR4C16|OR5L1|OR8D4|OR2W3|OR5AK2|OR5AN1|OR8A1|OR4F6|OR6Y1|OR11L1|OR2T33|OR2G6|OR9K2	-0.48
GO Biological Processes	19	GO:0030031	cell projection assembly	19_GO:0009987 cellular process	-2.2	2.1	3	30182	429	500	15	3	0.76	1901|10163|23616|25970|51057|51524|51626|56912|64518|79582|79846|80321|84140|127733|154865	S1PR1|WASF2|SH3BP1|SH2B1|WDPCP|TMEM138|DYNC2LI1|IFT46|TEKT3|SPAG16|CFAP69|CEP70|FAM161A|UBXN10|IQUB	-0.47
GO Biological Processes	19	GO:0046470	phosphatidylcholine metabolic process	19_GO:0008152 metabolic process	-2.2	4.4	3.6	30182	69	500	5	1	0.44	1040|5444|7941|10390|84879	CDS1|PON1|PLA2G7|CEPT1|MFSD2A	-0.47
WikiPathways	27	WP4239	Epithelial to mesenchymal transition in colorectal cancer		-2.2	3	3.3	30182	162	500	8	1.6	0.56	4040|4324|6300|6935|9069|9080|23512|28514	LRP6|MMP15|MAPK12|ZEB1|CLDN12|CLDN9|SUZ12|DLL1	-0.47
Reactome Gene Sets	6	R-HSA-114608	Platelet degranulation		-2.2	3.3	3.4	30182	129	500	7	1.4	0.53	2|710|2244|3700|6694|7277|51097	A2M|SERPING1|FGB|ITIH4|SPP2|TUBA4A|SCCPDH	-0.47
Reactome Gene Sets	6	R-HSA-5620912	Anchoring of the basal body to the plasma membrane		-2.2	3.7	3.5	30182	98	500	6	1.2	0.49	1069|1454|7277|8766|10142|80321	CETN2|CSNK1E|TUBA4A|RAB11A|AKAP9|CEP70	-0.47
KEGG Pathway	24	hsa05231	Choline metabolism in cancer		-2.2	3.7	3.5	30182	98	500	6	1.2	0.49	5582|6581|6583|6667|8527|10163	PRKCG|SLC22A3|SLC22A4|SP1|DGKD|WASF2	-0.47
Canonical Pathways	11	M16	PID INSULIN PATHWAY		-2.2	5.5	3.9	30182	44	500	4	0.8	0.4	867|2887|3667|23433	CBL|GRB10|IRS1|RHOQ	-0.46
Reactome Gene Sets	6	R-HSA-380259	Loss of Nlp from mitotic centrosomes		-2.2	4.3	3.6	30182	70	500	5	1	0.44	1069|1454|7277|10142|80321	CETN2|CSNK1E|TUBA4A|AKAP9|CEP70	-0.45
Reactome Gene Sets	6	R-HSA-380284	Loss of proteins required for interphase microtubule organization from the centrosome		-2.2	4.3	3.6	30182	70	500	5	1	0.44	1069|1454|7277|10142|80321	CETN2|CSNK1E|TUBA4A|AKAP9|CEP70	-0.45
GO Biological Processes	19	GO:0072659	protein localization to plasma membrane	19_GO:0051179 localization	-2.2	2.7	3.2	30182	199	500	9	1.8	0.59	4040|8548|8766|9351|23513|26088|51130|55690|57512	LRP6|BLZF1|RAB11A|NHERF2|SCRIB|GGA1|ASB3|PACS1|GPR158	-0.45
Reactome Gene Sets	6	R-HSA-140837	Intrinsic Pathway of Fibrin Clot Formation		-2.2	7.9	4.3	30182	23	500	3	0.6	0.35	2|462|710	A2M|SERPINC1|SERPING1	-0.45
GO Biological Processes	19	GO:0006644	phospholipid metabolic process	19_GO:0008152 metabolic process	-2.2	2.2	3	30182	352	500	13	2.6	0.71	1040|3030|3707|5444|7941|8396|8527|8813|9487|9651|10390|84879|114884	CDS1|HADHA|ITPKB|PON1|PLA2G7|PIP4K2B|DGKD|DPM1|PIGL|PLCH2|CEPT1|MFSD2A|OSBPL10	-0.45
WikiPathways	27	WP236	Adipogenesis		-2.2	3.2	3.3	30182	131	500	7	1.4	0.53	1592|2971|3667|3991|6319|6667|10269	CYP26A1|GTF3A|IRS1|LIPE|SCD|SP1|ZMPSTE24	-0.45
GO Biological Processes	19	GO:1900744	regulation of p38MAPK cascade	19_GO:0023052 signaling	-2.2	5.4	3.8	30182	45	500	4	0.8	0.4	1843|7498|10912|11221	DUSP1|XDH|GADD45G|DUSP10	-0.44
KEGG Pathway	24	hsa02010	ABC transporters		-2.2	5.4	3.8	30182	45	500	4	0.8	0.4	5244|9429|10350|23460	ABCB4|ABCG2|ABCA9|ABCA6	-0.44
GO Biological Processes	19	GO:0046006	regulation of activated T cell proliferation	19_GO:0002376 immune system process	-2.2	5.4	3.8	30182	45	500	4	0.8	0.4	383|3606|3965|23513	ARG1|IL18|LGALS9|SCRIB	-0.44
GO Biological Processes	19	GO:0051604	protein maturation	19_GO:0008152 metabolic process	-2.2	2.4	3.1	30182	275	500	11	2.2	0.66	715|2192|2244|3792|5125|7941|10269|51279|63929|115209|196446	C1R|FBLN1|FGB|KEL|PCSK5|PLA2G7|ZMPSTE24|C1RL|XPNPEP3|OMA1|MYRFL	-0.44
GO Biological Processes	19	GO:0048511	rhythmic process	19_GO:0048511 rhythmic process	-2.2	2.4	3.1	30182	275	500	11	2.2	0.66	2|687|1454|2488|4791|5582|6667|9099|9975|10743|83594	A2M|KLF9|CSNK1E|FSHB|NFKB2|PRKCG|SP1|USP2|NR1D2|RAI1|NUDT12	-0.44
GO Biological Processes	19	GO:0043393	regulation of protein binding	19_GO:0065007 biological regulation	-2.2	2.7	3.1	30182	201	500	9	1.8	0.59	889|1454|2011|3077|4242|5071|6590|26119|129531	KRIT1|CSNK1E|MARK2|HFE|MFNG|PRKN|SLPI|LDLRAP1|MITD1	-0.43
GO Biological Processes	19	GO:0050907	detection of chemical stimulus involved in sensory perception	19_GO:0032501 multicellular organismal process	-2.2	2	2.9	30182	479	500	16	3.2	0.79	26211|81318|162998|219428|219437|338662|343171|390181|390195|390275|390648|391112|391189|391195|391211|441639	OR2F1|OR4A5|OR7D2|OR4C16|OR5L1|OR8D4|OR2W3|OR5AK2|OR5AN1|OR8A1|OR4F6|OR6Y1|OR11L1|OR2T33|OR2G6|OR9K2	-0.43
GO Biological Processes	19	GO:0033673	negative regulation of kinase activity	19_GO:0048519 negative regulation of biological process	-2.2	2.5	3.1	30182	239	500	10	2	0.63	867|1843|2041|4040|5071|5576|7453|8396|11221|152559	CBL|DUSP1|EPHA1|LRP6|PRKN|PRKAR2A|WARS1|PIP4K2B|DUSP10|PAQR3	-0.42
GO Biological Processes	19	GO:0009064	glutamine family amino acid metabolic process	19_GO:0008152 metabolic process	-2.2	4.2	3.5	30182	72	500	5	1	0.44	383|1373|56954|81539|144193	ARG1|CPS1|NIT2|SLC38A1|AMDHD1	-0.42
KEGG Pathway	24	hsa04137	Mitophagy - animal		-2.2	4.2	3.5	30182	72	500	5	1	0.44	5071|6667|7942|23786|65018	PRKN|SP1|TFEB|BCL2L13|PINK1	-0.42
GO Biological Processes	19	GO:0045087	innate immune response	19_GO:0044419 biological process involved in interspecies interaction between organisms	-2.2	1.8	2.8	30182	745	500	22	4.4	0.92	325|383|710|715|716|2244|3606|3965|4360|4791|6590|6725|7942|8635|8876|9971|50856|51279|51667|114770|245938|342931	APCS|ARG1|SERPING1|C1R|C1S|FGB|IL18|LGALS9|MRC1|NFKB2|SLPI|SRMS|TFEB|RNASET2|VNN1|NR1H4|CLEC4A|C1RL|NUB1|PGLYRP2|DEFB125|RFPL4A	-0.42
Reactome Gene Sets	6	R-HSA-9006934	Signaling by Receptor Tyrosine Kinases		-2.2	2	2.9	30182	524	500	17	3.4	0.81	528|867|1003|2887|3667|3673|4609|5125|5435|5747|6300|9982|10152|10163|10818|23767|29924	ATP6V1C1|CBL|CDH5|GRB10|IRS1|ITGA2|MYC|PCSK5|POLR2F|PTK2|MAPK12|FGFBP1|ABI2|WASF2|FRS2|FLRT3|EPN1	-0.42
GO Biological Processes	19	GO:1990778	protein localization to cell periphery	19_GO:0051179 localization	-2.2	2.5	3.1	30182	240	500	10	2	0.63	4040|8548|8766|8934|9351|23513|26088|51130|55690|57512	LRP6|BLZF1|RAB11A|RAB29|NHERF2|SCRIB|GGA1|ASB3|PACS1|GPR158	-0.42
GO Biological Processes	19	GO:0060307	regulation of ventricular cardiac muscle cell membrane repolarization	19_GO:0050789 regulation of biological process	-2.2	7.5	4.2	30182	24	500	3	0.6	0.35	10142|10269|388591	AKAP9|ZMPSTE24|RNF207	-0.42
GO Biological Processes	19	GO:0007622	rhythmic behavior	19_GO:0032501 multicellular organismal process	-2.2	7.5	4.2	30182	24	500	3	0.6	0.35	1454|9099|9975	CSNK1E|USP2|NR1D2	-0.42
GO Biological Processes	19	GO:0099637	neurotransmitter receptor transport	19_GO:0051179 localization	-2.2	7.5	4.2	30182	24	500	3	0.6	0.35	8766|23513|59283	RAB11A|SCRIB|CACNG8	-0.42
KEGG Pathway	24	hsa04977	Vitamin digestion and absorption		-2.2	7.5	4.2	30182	24	500	3	0.6	0.35	338|6948|80704	APOB|TCN2|SLC19A3	-0.42
GO Biological Processes	19	GO:0010839	negative regulation of keratinocyte proliferation	19_GO:0048519 negative regulation of biological process	-2.2	7.5	4.2	30182	24	500	3	0.6	0.35	687|6935|83481	KLF9|ZEB1|EPPK1	-0.42
Reactome Gene Sets	6	R-HSA-9748787	Azathioprine ADME		-2.2	7.5	4.2	30182	24	500	3	0.6	0.35	2938|2939|7498	GSTA1|GSTA2|XDH	-0.42
GO Biological Processes	19	GO:0015844	monoamine transport	19_GO:0051179 localization	-2.2	7.5	4.2	30182	24	500	3	0.6	0.35	5071|6581|65018	PRKN|SLC22A3|PINK1	-0.42
GO Biological Processes	19	GO:0032367	intracellular cholesterol transport	19_GO:0051179 localization	-2.2	7.5	4.2	30182	24	500	3	0.6	0.35	1066|4040|26119	CES1|LRP6|LDLRAP1	-0.42
GO Biological Processes	19	GO:0034381	plasma lipoprotein particle clearance	19_GO:0032501 multicellular organismal process	-2.2	7.5	4.2	30182	24	500	3	0.6	0.35	338|3988|26119	APOB|LIPA|LDLRAP1	-0.42
GO Biological Processes	19	GO:0006470	protein dephosphorylation	19_GO:0008152 metabolic process	-2.1	2.9	3.2	30182	168	500	8	1.6	0.56	993|1033|1843|5783|11221|23371|55917|57546	CDC25A|CDKN3|DUSP1|PTPN13|DUSP10|TNS2|CTTNBP2NL|PDP2	-0.42
GO Biological Processes	19	GO:0031331	positive regulation of cellular catabolic process	19_GO:0048518 positive regulation of biological process	-2.1	2.1	2.9	30182	441	500	15	3	0.76	1454|3667|5071|5747|7428|7942|8396|9528|9776|22849|51667|65018|84456|219988|342931	CSNK1E|IRS1|PRKN|PTK2|VHL|TFEB|PIP4K2B|TMEM59|ATG13|CPEB3|NUB1|PINK1|L3MBTL3|PATL1|RFPL4A	-0.41
Canonical Pathways	11	M40	PID E2F PATHWAY		-2.1	4.1	3.5	30182	73	500	5	1	0.44	993|1066|1875|4609|6667	CDC25A|CES1|E2F5|MYC|SP1	-0.41
GO Biological Processes	19	GO:1900076	regulation of cellular response to insulin stimulus	19_GO:0050896 response to stimulus	-2.1	4.1	3.5	30182	73	500	5	1	0.44	2887|3667|8396|9971|23371	GRB10|IRS1|PIP4K2B|NR1H4|TNS2	-0.41
Reactome Gene Sets	6	R-HSA-8854518	AURKA Activation by TPX2		-2.1	4.1	3.5	30182	73	500	5	1	0.44	1069|1454|7277|10142|80321	CETN2|CSNK1E|TUBA4A|AKAP9|CEP70	-0.41
GO Biological Processes	19	GO:1902105	regulation of leukocyte differentiation	19_GO:0002376 immune system process	-2.1	2.3	3	30182	319	500	12	2.4	0.68	325|2213|2488|3601|3606|3707|3965|4609|6935|8876|11221|114770	APCS|FCGR2B|FSHB|IL15RA|IL18|ITPKB|LGALS9|MYC|ZEB1|VNN1|DUSP10|PGLYRP2	-0.41
GO Biological Processes	19	GO:1905039	carboxylic acid transmembrane transport	19_GO:0051179 localization	-2.1	3.1	3.2	30182	135	500	7	1.4	0.53	6513|6539|6583|23657|55089|81539|81855	SLC2A1|SLC6A12|SLC22A4|SLC7A11|SLC38A4|SLC38A1|SFXN3	-0.41
GO Biological Processes	19	GO:0099111	microtubule-based transport	19_GO:0051179 localization	-2.1	2.7	3.1	30182	205	500	9	1.8	0.59	1176|22906|51057|51626|53340|55686|56912|79582|199953	AP3S1|TRAK1|WDPCP|DYNC2LI1|SPA17|MREG|IFT46|SPAG16|TMEM201	-0.4
GO Biological Processes	19	GO:0031344	regulation of cell projection organization	19_GO:0050789 regulation of biological process	-2.1	1.8	2.8	30182	660	500	20	4	0.88	1496|2011|2213|3673|3792|5361|6259|7804|8934|10152|10163|23433|51057|51626|54664|79006|84879|85358|85458|152559	CTNNA2|MARK2|FCGR2B|ITGA2|KEL|PLXNA1|RYK|LRP8|RAB29|ABI2|WASF2|RHOQ|WDPCP|DYNC2LI1|TMEM106B|METRN|MFSD2A|SHANK3|DIXDC1|PAQR3	-0.4
Reactome Gene Sets	6	R-HSA-977606	Regulation of Complement cascade		-2.1	5.1	3.7	30182	47	500	4	0.8	0.4	710|715|716|966	SERPING1|C1R|C1S|CD59	-0.4
WikiPathways	27	WP4718	Cholesterol metabolism with Bloch and Kandutsch-Russell pathways		-2.1	5.1	3.7	30182	47	500	4	0.8	0.4	1595|6309|6319|83401	CYP51A1|SC5D|SCD|ELOVL3	-0.4
GO Biological Processes	19	GO:0045601	regulation of endothelial cell differentiation	19_GO:0032502 developmental process	-2.1	5.1	3.7	30182	47	500	4	0.8	0.4	1003|6935|7498|84913	CDH5|ZEB1|XDH|ATOH8	-0.4
GO Biological Processes	19	GO:0002920	regulation of humoral immune response	19_GO:0002376 immune system process	-2.1	5.1	3.7	30182	47	500	4	0.8	0.4	2|710|966|2213	A2M|SERPING1|CD59|FCGR2B	-0.4
GO Biological Processes	19	GO:1903825	organic acid transmembrane transport	19_GO:0051179 localization	-2.1	3.1	3.2	30182	136	500	7	1.4	0.53	6513|6539|6583|23657|55089|81539|81855	SLC2A1|SLC6A12|SLC22A4|SLC7A11|SLC38A4|SLC38A1|SFXN3	-0.4
GO Biological Processes	19	GO:1901654	response to ketone	19_GO:0050896 response to stimulus	-2.1	2.6	3.1	30182	206	500	9	1.8	0.59	2|383|648|687|867|1373|5244|6667|6915	A2M|ARG1|BMI1|KLF9|CBL|CPS1|ABCB4|SP1|TBXA2R	-0.4
GO Biological Processes	19	GO:0016064	immunoglobulin mediated immune response	19_GO:0002376 immune system process	-2.1	3.5	3.3	30182	104	500	6	1.2	0.49	602|710|715|716|2213|51279	BCL3|SERPING1|C1R|C1S|FCGR2B|C1RL	-0.4
GO Biological Processes	19	GO:0008015	blood circulation	19_GO:0032501 multicellular organismal process	-2.1	2.1	2.9	30182	403	500	14	2.8	0.74	710|846|1003|1373|1579|2244|3792|5125|6548|6915|9414|28514|55328|59342	SERPING1|CASR|CDH5|CPS1|CYP4A11|FGB|KEL|PCSK5|SLC9A1|TBXA2R|TJP2|DLL1|RNLS|SCPEP1	-0.4
GO Biological Processes	19	GO:0046700	heterocycle catabolic process	19_GO:0008152 metabolic process	-2.1	2.2	2.9	30182	322	500	12	2.4	0.68	339|1548|5169|5446|7498|8635|9615|54657|54658|83594|125061|219988	APOBEC1|CYP2A6|ENPP3|PON3|XDH|RNASET2|GDA|UGT1A4|UGT1A1|NUDT12|AFMID|PATL1	-0.4
GO Biological Processes	19	GO:0006656	phosphatidylcholine biosynthetic process	19_GO:0008152 metabolic process	-2.1	7.2	4.1	30182	25	500	3	0.6	0.35	1040|10390|84879	CDS1|CEPT1|MFSD2A	-0.4
GO Biological Processes	19	GO:0019585	glucuronate metabolic process	19_GO:0008152 metabolic process	-2.1	7.2	4.1	30182	25	500	3	0.6	0.35	7367|54657|54658	UGT2B17|UGT1A4|UGT1A1	-0.4
GO Biological Processes	19	GO:0006063	uronic acid metabolic process	19_GO:0008152 metabolic process	-2.1	7.2	4.1	30182	25	500	3	0.6	0.35	7367|54657|54658	UGT2B17|UGT1A4|UGT1A1	-0.4
Reactome Gene Sets	6	R-HSA-156588	Glucuronidation		-2.1	7.2	4.1	30182	25	500	3	0.6	0.35	7367|54657|54658	UGT2B17|UGT1A4|UGT1A1	-0.4
GO Biological Processes	19	GO:0009164	nucleoside catabolic process	19_GO:0008152 metabolic process	-2.1	7.2	4.1	30182	25	500	3	0.6	0.35	339|7498|9615	APOBEC1|XDH|GDA	-0.4
GO Biological Processes	19	GO:0050927	positive regulation of positive chemotaxis	19_GO:0040011 locomotion	-2.1	7.2	4.1	30182	25	500	3	0.6	0.35	846|1901|3673	CASR|S1PR1|ITGA2	-0.4
GO Biological Processes	19	GO:2000114	regulation of establishment of cell polarity	19_GO:0050789 regulation of biological process	-2.1	7.2	4.1	30182	25	500	3	0.6	0.35	889|1003|51057	KRIT1|CDH5|WDPCP	-0.4
GO Biological Processes	19	GO:1902993	positive regulation of amyloid precursor protein catabolic process	19_GO:0048518 positive regulation of biological process	-2.1	7.2	4.1	30182	25	500	3	0.6	0.35	1454|6667|54103	CSNK1E|SP1|GSAP	-0.4
GO Biological Processes	19	GO:0006541	glutamine metabolic process	19_GO:0008152 metabolic process	-2.1	7.2	4.1	30182	25	500	3	0.6	0.35	1373|56954|81539	CPS1|NIT2|SLC38A1	-0.4
GO Biological Processes	19	GO:0042594	response to starvation	19_GO:0050896 response to stimulus	-2.1	2.6	3	30182	207	500	9	1.8	0.59	867|1373|3077|5166|6513|6667|7942|54658|84879	CBL|CPS1|HFE|PDK4|SLC2A1|SP1|TFEB|UGT1A1|MFSD2A	-0.4
GO Biological Processes	19	GO:0098609	cell-cell adhesion	19_GO:0009987 cellular process	-2.1	1.9	2.8	30182	531	500	17	3.4	0.81	1003|1496|2244|3384|3673|4040|6401|8876|9069|9080|9414|23513|23657|23767|56100|140628|150084	CDH5|CTNNA2|FGB|ICAM2|ITGA2|LRP6|SELE|VNN1|CLDN12|CLDN9|TJP2|SCRIB|SLC7A11|FLRT3|PCDHGB6|GATA5|IGSF5	-0.4
GO Biological Processes	19	GO:0061041	regulation of wound healing	19_GO:0050896 response to stimulus	-2.1	3.1	3.2	30182	137	500	7	1.4	0.53	325|462|710|2244|5747|6915|83481	APCS|SERPINC1|SERPING1|FGB|PTK2|TBXA2R|EPPK1	-0.4
GO Biological Processes	19	GO:0006956	complement activation	19_GO:0002376 immune system process	-2.1	5	3.6	30182	48	500	4	0.8	0.4	710|715|716|51279	SERPING1|C1R|C1S|C1RL	-0.39
GO Biological Processes	19	GO:0031638	zymogen activation	19_GO:0008152 metabolic process	-2.1	5	3.6	30182	48	500	4	0.8	0.4	715|2244|51279|115209	C1R|FGB|C1RL|OMA1	-0.39
GO Biological Processes	19	GO:0008652	amino acid biosynthetic process	19_GO:0008152 metabolic process	-2.1	4	3.4	30182	75	500	5	1	0.44	216|1373|10157|54363|81539	ALDH1A1|CPS1|AASS|HAO1|SLC38A1	-0.39
WikiPathways	27	WP4341	Non-genomic actions of 1,25 dihydroxyvitamin D3		-2.1	4	3.4	30182	75	500	5	1	0.44	2113|4791|5582|6300|6667	ETS1|NFKB2|PRKCG|MAPK12|SP1	-0.39
GO Biological Processes	19	GO:0007596	blood coagulation	19_GO:0032501 multicellular organismal process	-2.1	2.8	3.1	30182	172	500	8	1.6	0.56	462|710|966|2192|2244|3673|8527|23657	SERPINC1|SERPING1|CD59|FBLN1|FGB|ITGA2|DGKD|SLC7A11	-0.39
KEGG Pathway	24	hsa05133	Pertussis		-2.1	4	3.4	30182	76	500	5	1	0.44	710|715|716|6300|6372	SERPING1|C1R|C1S|MAPK12|CXCL6	-0.37
GO Biological Processes	19	GO:0002526	acute inflammatory response	19_GO:0050896 response to stimulus	-2.1	4	3.4	30182	76	500	5	1	0.44	2|325|3700|8876|54658	A2M|APCS|ITIH4|VNN1|UGT1A1	-0.37
WikiPathways	27	WP2037	Prolactin signaling pathway		-2.1	4	3.4	30182	76	500	5	1	0.44	867|3667|4609|5617|5747	CBL|IRS1|MYC|PRL|PTK2	-0.37
GO Biological Processes	19	GO:0050817	coagulation	19_GO:0032501 multicellular organismal process	-2.1	2.8	3	30182	174	500	8	1.6	0.56	462|710|966|2192|2244|3673|8527|23657	SERPINC1|SERPING1|CD59|FBLN1|FGB|ITGA2|DGKD|SLC7A11	-0.37
WikiPathways	27	WP698	Glucuronidation		-2.1	7	3.9	30182	26	500	3	0.6	0.35	7367|54657|54658	UGT2B17|UGT1A4|UGT1A1	-0.36
GO Biological Processes	19	GO:0008207	C21-steroid hormone metabolic process	19_GO:0008152 metabolic process	-2.1	7	3.9	30182	26	500	3	0.6	0.35	1586|1645|2488	CYP17A1|AKR1C1|FSHB	-0.36
GO Biological Processes	19	GO:0050926	regulation of positive chemotaxis	19_GO:0040011 locomotion	-2.1	7	3.9	30182	26	500	3	0.6	0.35	846|1901|3673	CASR|S1PR1|ITGA2	-0.36
GO Biological Processes	19	GO:0046425	regulation of receptor signaling pathway via JAK-STAT	19_GO:0023052 signaling	-2	3.9	3.3	30182	77	500	5	1	0.44	602|2690|5617|7428|132299	BCL3|GHR|PRL|VHL|OCIAD2	-0.35
GO Biological Processes	19	GO:0051098	regulation of binding	19_GO:0065007 biological regulation	-2	2.1	2.8	30182	369	500	13	2.6	0.71	602|889|1454|2011|3077|3673|4242|5071|5444|6590|10269|26119|129531	BCL3|KRIT1|CSNK1E|MARK2|HFE|ITGA2|MFNG|PRKN|PON1|SLPI|ZMPSTE24|LDLRAP1|MITD1	-0.35
GO Biological Processes	19	GO:0019724	B cell mediated immunity	19_GO:0002376 immune system process	-2	3.4	3.2	30182	108	500	6	1.2	0.49	602|710|715|716|2213|51279	BCL3|SERPING1|C1R|C1S|FCGR2B|C1RL	-0.35
GO Biological Processes	19	GO:0032231	regulation of actin filament bundle assembly	19_GO:0050789 regulation of biological process	-2	3.4	3.2	30182	108	500	6	1.2	0.49	1901|2041|5071|6548|10163|85358	S1PR1|EPHA1|PRKN|SLC9A1|WASF2|SHANK3	-0.35
GO Biological Processes	19	GO:1901361	organic cyclic compound catabolic process	19_GO:0008152 metabolic process	-2	2.1	2.8	30182	370	500	13	2.6	0.71	339|1548|5169|5446|7498|8635|9615|51302|54657|54658|83594|125061|219988	APOBEC1|CYP2A6|ENPP3|PON3|XDH|RNASET2|GDA|CYP39A1|UGT1A4|UGT1A1|NUDT12|AFMID|PATL1	-0.35
GO Biological Processes	19	GO:0045332	phospholipid translocation	19_GO:0051179 localization	-2	4.8	3.5	30182	50	500	4	0.8	0.4	5244|57088|63982|84879	ABCB4|PLSCR4|ANO3|MFSD2A	-0.34
GO Biological Processes	19	GO:0061951	establishment of protein localization to plasma membrane	19_GO:0051179 localization	-2	4.8	3.5	30182	50	500	4	0.8	0.4	8548|8766|23513|26088	BLZF1|RAB11A|SCRIB|GGA1	-0.34
GO Biological Processes	19	GO:0050709	negative regulation of protein secretion	19_GO:0051179 localization	-2	3.9	3.3	30182	78	500	5	1	0.44	1595|3667|5071|9727|55691	CYP51A1|IRS1|PRKN|RAB11FIP3|FRMD4A	-0.34
GO Biological Processes	19	GO:0045824	negative regulation of innate immune response	19_GO:0044419 biological process involved in interspecies interaction between organisms	-2	3.9	3.3	30182	78	500	5	1	0.44	2|383|710|3965|11221	A2M|ARG1|SERPING1|LGALS9|DUSP10	-0.34
GO Biological Processes	19	GO:0007599	hemostasis	19_GO:0065007 biological regulation	-2	2.7	3	30182	177	500	8	1.6	0.56	462|710|966|2192|2244|3673|8527|23657	SERPINC1|SERPING1|CD59|FBLN1|FGB|ITGA2|DGKD|SLC7A11	-0.34
GO Biological Processes	19	GO:0050680	negative regulation of epithelial cell proliferation	19_GO:0048519 negative regulation of biological process	-2	2.7	3	30182	177	500	8	1.6	0.56	687|889|5617|6935|7498|11221|83481|84913	KLF9|KRIT1|PRL|ZEB1|XDH|DUSP10|EPPK1|ATOH8	-0.34
GO Biological Processes	19	GO:0002460	adaptive immune response based on somatic recombination of immune receptors built from immunoglobulin superfamily domains	19_GO:0002376 immune system process	-2	2.7	3	30182	177	500	8	1.6	0.56	602|710|715|716|2213|3606|4791|51279	BCL3|SERPING1|C1R|C1S|FCGR2B|IL18|NFKB2|C1RL	-0.34
GO Biological Processes	19	GO:0031347	regulation of defense response	19_GO:0050896 response to stimulus	-2	1.7	2.7	30182	767	500	22	4.4	0.92	2|325|383|710|1003|2113|2213|3606|3673|3965|5169|6372|6401|7804|7941|9971|9975|10269|11221|23151|54941|114770	A2M|APCS|ARG1|SERPING1|CDH5|ETS1|FCGR2B|IL18|ITGA2|LGALS9|ENPP3|CXCL6|SELE|LRP8|PLA2G7|NR1H4|NR1D2|ZMPSTE24|DUSP10|GRAMD4|RNF125|PGLYRP2	-0.34
GO Biological Processes	19	GO:0051384	response to glucocorticoid	19_GO:0050896 response to stimulus	-2	3	3.1	30182	142	500	7	1.4	0.53	2|383|648|687|1373|2690|54658	A2M|ARG1|BMI1|KLF9|CPS1|GHR|UGT1A1	-0.34
GO Biological Processes	19	GO:0051046	regulation of secretion	19_GO:0051179 localization	-2	1.8	2.7	30182	631	500	19	3.8	0.86	846|1066|1579|1595|2213|2244|3077|3667|3965|5071|5582|5617|9627|9727|9971|51768|55691|65018|127262	CASR|CES1|CYP4A11|CYP51A1|FCGR2B|FGB|HFE|IRS1|LGALS9|PRKN|PRKCG|PRL|SNCAIP|RAB11FIP3|NR1H4|TM7SF3|FRMD4A|PINK1|TPRG1L	-0.34
GO Biological Processes	19	GO:0009063	amino acid catabolic process	19_GO:0008152 metabolic process	-2	3.3	3.2	30182	109	500	6	1.2	0.49	383|10157|23464|51380|125061|144193	ARG1|AASS|GCAT|CSAD|AFMID|AMDHD1	-0.34
GO Biological Processes	19	GO:0045940	positive regulation of steroid metabolic process	19_GO:0048518 positive regulation of biological process	-2	6.7	3.9	30182	27	500	3	0.6	0.35	1066|2488|26119	CES1|FSHB|LDLRAP1	-0.34
GO Biological Processes	19	GO:0042537	benzene-containing compound metabolic process	19_GO:0008152 metabolic process	-2	6.7	3.9	30182	27	500	3	0.6	0.35	5446|54658|125061	PON3|UGT1A1|AFMID	-0.34
Reactome Gene Sets	6	R-HSA-201556	Signaling by ALK		-2	6.7	3.9	30182	27	500	3	0.6	0.35	3667|4609|10818	IRS1|MYC|FRS2	-0.34
GO Biological Processes	19	GO:0046037	GMP metabolic process	19_GO:0008152 metabolic process	-2	6.7	3.9	30182	27	500	3	0.6	0.35	7498|9414|9615	XDH|TJP2|GDA	-0.34
GO Biological Processes	19	GO:0002710	negative regulation of T cell mediated immunity	19_GO:0002376 immune system process	-2	6.7	3.9	30182	27	500	3	0.6	0.35	383|2213|3077	ARG1|FCGR2B|HFE	-0.34
Reactome Gene Sets	6	R-HSA-211976	Endogenous sterols		-2	6.7	3.9	30182	27	500	3	0.6	0.35	1595|9971|51302	CYP51A1|NR1H4|CYP39A1	-0.34
Reactome Gene Sets	6	R-HSA-8963743	Digestion and absorption		-2	6.7	3.9	30182	27	500	3	0.6	0.35	3938|11181|27159	LCT|TREH|CHIA	-0.34
Reactome Gene Sets	6	R-HSA-1538133	G0 and Early G1		-2	6.7	3.9	30182	27	500	3	0.6	0.35	993|1875|4609	CDC25A|E2F5|MYC	-0.34
GO Biological Processes	19	GO:0036294	cellular response to decreased oxygen levels	19_GO:0050896 response to stimulus	-2	3	3	30182	143	500	7	1.4	0.53	846|867|4609|6548|7428|65018|132864	CASR|CBL|MYC|SLC9A1|VHL|PINK1|CPEB2	-0.33
