# Supplementary material for: HSDL2 links nutritional cues to bile acid and cholesterol homeostasis
Source: Sci Adv. 2024 May 31;10(22):eadk9681. doi: 10.1126/sciadv.adk9681 (PMC11141617; doi:10.1126/sciadv.adk9681)
Supplement: Supplementary file 2 — Tables S1 to S13 [file sciadv.adk9681_tables_s1_to_s13.zip › adk9681_Table S3.xlsx]

## Sheet: Table S3
Table S3. Metascape analysis presenting the cellular processes differing between Low and High lines.
GroupID	Category	Term	Description	LogP	Log(q-value)	InTerm_InList	Genes	Symbols
1_Summary	GO Biological Processes	GO:0032787	monocarboxylic acid metabolic process	-17.1637	-12.8142	42/498	33,216,224,1066,1548,1557,1559,1562,1579,1592,1645,2052,2938,3030,3295,3417,5191,5224,5264,5446,6319,7367,8310,8876,9971,10249,22880,23600,51302,54363,54657,54658,54677,59342,79602,81539,83401,83875,84129,144193,387521,387712,339,383,5444,7498,9615,10157,23464,51380,125061,130589,132158,338,1373,3938,3988,3991,7941,9651,643414,1040,1586,1595,2170,2638,5244,5783,6309,6667,8396,10390,11010,26119,80…	ACADL,ALDH1A1,ALDH3A2,CES1,CYP2A6,CYP2C19,CYP2C9,CYP2C18,CYP4A11,CYP26A1,AKR1C1,EPHX1,GSTA1,HADHA,HSD17B4,IDH1,PEX7,PGAM2,PHYH,PON3,SCD,UGT2B17,ACOX3,VNN1,NR1H4,GLYAT,MORC2,AMACR,CYP39A1,HAO1,UGT1A4,UGT1A1,CROT,SCPEP1,ADIPOR2,SLC38A1,ELOVL3,BCO2,ACAD11,AMDHD1,PEDS1,ENO4,APOBEC1,ARG1,PON1,XDH,GDA,AASS,GCAT,CSAD,AFMID,GALM,GLYCTK,APOB,CPS1,LCT,LIPA,LIPE,PLA2G7,PLCH2,LIPK,CDS1,CYP17A1,CYP51A1,FABP3,…
1_Member	GO Biological Processes	GO:0032787	monocarboxylic acid metabolic process	-17.1637	-12.8142	42/498	33,216,224,1066,1548,1557,1559,1562,1579,1592,1645,2052,2938,3030,3295,3417,5191,5224,5264,5446,6319,7367,8310,8876,9971,10249,22880,23600,51302,54363,54657,54658,54677,59342,79602,81539,83401,83875,84129,144193,387521,387712	ACADL,ALDH1A1,ALDH3A2,CES1,CYP2A6,CYP2C19,CYP2C9,CYP2C18,CYP4A11,CYP26A1,AKR1C1,EPHX1,GSTA1,HADHA,HSD17B4,IDH1,PEX7,PGAM2,PHYH,PON3,SCD,UGT2B17,ACOX3,VNN1,NR1H4,GLYAT,MORC2,AMACR,CYP39A1,HAO1,UGT1A4,UGT1A1,CROT,SCPEP1,ADIPOR2,SLC38A1,ELOVL3,BCO2,ACAD11,AMDHD1,PEDS1,ENO4
1_Member	GO Biological Processes	GO:0044282	small molecule catabolic process	-9.99099	-6.34049	27/362	33,339,383,1579,1592,3030,3295,5191,5224,5264,5444,5446,7498,8310,9615,10157,23464,23600,51302,51380,54363,54677,84129,125061,130589,132158,144193	ACADL,APOBEC1,ARG1,CYP4A11,CYP26A1,HADHA,HSD17B4,PEX7,PGAM2,PHYH,PON1,PON3,XDH,ACOX3,GDA,AASS,GCAT,AMACR,CYP39A1,CSAD,HAO1,CROT,ACAD11,AFMID,GALM,GLYCTK,AMDHD1
1_Member	GO Biological Processes	GO:0006631	fatty acid metabolic process	-9.74561	-6.24123	25/319	33,224,1066,1548,1557,1559,1562,1579,1645,2052,2938,3030,3295,5191,5264,6319,8310,22880,23600,54363,54677,79602,83401,84129,387521	ACADL,ALDH3A2,CES1,CYP2A6,CYP2C19,CYP2C9,CYP2C18,CYP4A11,AKR1C1,EPHX1,GSTA1,HADHA,HSD17B4,PEX7,PHYH,SCD,ACOX3,MORC2,AMACR,HAO1,CROT,ADIPOR2,ELOVL3,ACAD11,PEDS1
1_Member	GO Biological Processes	GO:0016042	lipid catabolic process	-9.26281	-5.91334	23/285	33,338,1066,1373,1579,1592,3030,3295,3938,3988,3991,5191,5264,7941,8310,9651,23600,51302,54363,54677,83875,84129,643414	ACADL,APOB,CES1,CPS1,CYP4A11,CYP26A1,HADHA,HSD17B4,LCT,LIPA,LIPE,PEX7,PHYH,PLA2G7,ACOX3,PLCH2,AMACR,CYP39A1,HAO1,CROT,BCO2,ACAD11,LIPK
1_Member	GO Biological Processes	GO:0046395	carboxylic acid catabolic process	-8.89286	-5.62257	20/224	33,383,1579,1592,3030,3295,5191,5264,5444,5446,8310,10157,23464,23600,51380,54363,54677,84129,125061,144193	ACADL,ARG1,CYP4A11,CYP26A1,HADHA,HSD17B4,PEX7,PHYH,PON1,PON3,ACOX3,AASS,GCAT,AMACR,CSAD,HAO1,CROT,ACAD11,AFMID,AMDHD1
1_Member	GO Biological Processes	GO:0016054	organic acid catabolic process	-8.75875	-5.52322	20/228	33,383,1579,1592,3030,3295,5191,5264,5444,5446,8310,10157,23464,23600,51380,54363,54677,84129,125061,144193	ACADL,ARG1,CYP4A11,CYP26A1,HADHA,HSD17B4,PEX7,PHYH,PON1,PON3,ACOX3,AASS,GCAT,AMACR,CSAD,HAO1,CROT,ACAD11,AFMID,AMDHD1
1_Member	Reactome Gene Sets	R-HSA-556833	Metabolism of lipids	-8.43209	-5.28674	37/743	33,224,1040,1557,1559,1579,1586,1595,1645,2170,2638,3030,3295,3991,5244,5264,5444,5446,5783,6309,6319,6667,8310,8396,9971,10390,11010,22880,23600,26119,51302,54677,80306,83401,84129,84879,114884	ACADL,ALDH3A2,CDS1,CYP2C19,CYP2C9,CYP4A11,CYP17A1,CYP51A1,AKR1C1,FABP3,GC,HADHA,HSD17B4,LIPE,ABCB4,PHYH,PON1,PON3,PTPN13,SC5D,SCD,SP1,ACOX3,PIP4K2B,NR1H4,CEPT1,GLIPR1,MORC2,AMACR,LDLRAP1,CYP39A1,CROT,MED28,ELOVL3,ACAD11,MFSD2A,OSBPL10
1_Member	Reactome Gene Sets	R-HSA-8978868	Fatty acid metabolism	-8.12792	-5.0089	17/177	33,224,1557,1559,1579,3030,3295,5264,5444,5446,6319,8310,22880,23600,54677,83401,84129	ACADL,ALDH3A2,CYP2C19,CYP2C9,CYP4A11,HADHA,HSD17B4,PHYH,PON1,PON3,SCD,ACOX3,MORC2,AMACR,CROT,ELOVL3,ACAD11
1_Member	KEGG Pathway	hsa04146	Peroxisome	-7.96419	-4.86999	12/82	3295,3417,5189,5191,5264,7498,8310,11264,23600,54363,54677,83594	HSD17B4,IDH1,PEX1,PEX7,PHYH,XDH,ACOX3,PXMP4,AMACR,HAO1,CROT,NUDT12
1_Member	GO Biological Processes	GO:0044242	cellular lipid catabolic process	-7.70016	-4.69312	17/189	33,338,1373,1592,3030,3295,3938,3991,5191,5264,7941,8310,23600,54363,54677,83875,84129	ACADL,APOB,CPS1,CYP26A1,HADHA,HSD17B4,LCT,LIPE,PEX7,PHYH,PLA2G7,ACOX3,AMACR,HAO1,CROT,BCO2,ACAD11
1_Member	GO Biological Processes	GO:0034440	lipid oxidation	-7.60894	-4.65741	12/88	33,3030,3295,5191,5264,7941,8310,23600,54363,54677,79602,84129	ACADL,HADHA,HSD17B4,PEX7,PHYH,PLA2G7,ACOX3,AMACR,HAO1,CROT,ADIPOR2,ACAD11
1_Member	GO Biological Processes	GO:0072329	monocarboxylic acid catabolic process	-7.38087	-4.46276	13/111	33,1579,1592,3030,3295,5191,5264,5446,8310,23600,54363,54677,84129	ACADL,CYP4A11,CYP26A1,HADHA,HSD17B4,PEX7,PHYH,PON3,ACOX3,AMACR,HAO1,CROT,ACAD11
1_Member	GO Biological Processes	GO:0019395	fatty acid oxidation	-6.94991	-4.0918	11/82	33,3030,3295,5191,5264,8310,23600,54363,54677,79602,84129	ACADL,HADHA,HSD17B4,PEX7,PHYH,ACOX3,AMACR,HAO1,CROT,ADIPOR2,ACAD11
1_Member	Reactome Gene Sets	R-HSA-9033241	Peroxisomal protein import	-6.02861	-3.26628	9/63	3295,3417,5189,5191,5264,8310,23600,54363,54677	HSD17B4,IDH1,PEX1,PEX7,PHYH,ACOX3,AMACR,HAO1,CROT
1_Member	GO Biological Processes	GO:0009062	fatty acid catabolic process	-5.7864	-3.08038	10/86	33,3030,3295,5191,5264,8310,23600,54363,54677,84129	ACADL,HADHA,HSD17B4,PEX7,PHYH,ACOX3,AMACR,HAO1,CROT,ACAD11
1_Member	GO Biological Processes	GO:0030258	lipid modification	-5.35887	-2.71696	13/166	33,3030,3295,5191,5264,7941,8310,8527,23600,54363,54677,79602,84129	ACADL,HADHA,HSD17B4,PEX7,PHYH,PLA2G7,ACOX3,DGKD,AMACR,HAO1,CROT,ADIPOR2,ACAD11
1_Member	GO Biological Processes	GO:0006635	fatty acid beta-oxidation	-5.1906	-2.58931	8/60	33,3030,3295,5191,8310,23600,54677,84129	ACADL,HADHA,HSD17B4,PEX7,ACOX3,AMACR,CROT,ACAD11
1_Member	Reactome Gene Sets	R-HSA-390918	Peroxisomal lipid metabolism	-5.16154	-2.56795	6/29	224,3295,5264,8310,23600,54677	ALDH3A2,HSD17B4,PHYH,ACOX3,AMACR,CROT
1_Member	Reactome Gene Sets	R-HSA-389887	Beta-oxidation of pristanoyl-CoA	-5.05659	-2.50646	4/9	3295,8310,23600,54677	HSD17B4,ACOX3,AMACR,CROT
1_Member	Reactome Gene Sets	R-HSA-9609507	Protein localization	-4.03432	-1.64864	11/163	224,3295,3417,5189,5191,5264,8310,11264,23600,54363,54677	ALDH3A2,HSD17B4,IDH1,PEX1,PEX7,PHYH,ACOX3,PXMP4,AMACR,HAO1,CROT
1_Member	GO Biological Processes	GO:0033540	fatty acid beta-oxidation using acyl-CoA oxidase	-3.0509	-0.986982	3/12	8310,23600,54677	ACOX3,AMACR,CROT
2_Summary	GO Biological Processes	GO:0008202	steroid metabolic process	-12.6698	-8.62136	26/256	319,338,1066,1548,1557,1559,1586,1592,1595,1645,2488,2638,3295,3988,3991,4779,5444,6309,7367,9971,23600,26119,51302,54657,54658,93517,216,224,1562,1579,3417,3707,3938,5071,5805,8813,9562,9627,54363,1040,5191,6319,8396,8527,9487,10390,23590,51097,83401,84879,387521	APOF,APOB,CES1,CYP2A6,CYP2C19,CYP2C9,CYP17A1,CYP26A1,CYP51A1,AKR1C1,FSHB,GC,HSD17B4,LIPA,LIPE,NFE2L1,PON1,SC5D,UGT2B17,NR1H4,AMACR,LDLRAP1,CYP39A1,UGT1A4,UGT1A1,SDR42E1,ALDH1A1,ALDH3A2,CYP2C18,CYP4A11,IDH1,ITPKB,LCT,PRKN,PTS,DPM1,MINPP1,SNCAIP,HAO1,CDS1,PEX7,SCD,PIP4K2B,DGKD,PIGL,CEPT1,PDSS1,SCCPDH,ELOVL3,MFSD2A,PEDS1
2_Member	GO Biological Processes	GO:0008202	steroid metabolic process	-12.6698	-8.62136	26/256	319,338,1066,1548,1557,1559,1586,1592,1595,1645,2488,2638,3295,3988,3991,4779,5444,6309,7367,9971,23600,26119,51302,54657,54658,93517	APOF,APOB,CES1,CYP2A6,CYP2C19,CYP2C9,CYP17A1,CYP26A1,CYP51A1,AKR1C1,FSHB,GC,HSD17B4,LIPA,LIPE,NFE2L1,PON1,SC5D,UGT2B17,NR1H4,AMACR,LDLRAP1,CYP39A1,UGT1A4,UGT1A1,SDR42E1
2_Member	GO Biological Processes	GO:1901615	organic hydroxy compound metabolic process	-10.0794	-6.34049	31/468	216,224,319,338,1066,1559,1562,1579,1592,1595,1645,2638,3417,3707,3938,3988,3991,4779,5071,5444,5805,6309,8813,9562,9627,9971,23600,26119,51302,54363,54657	ALDH1A1,ALDH3A2,APOF,APOB,CES1,CYP2C9,CYP2C18,CYP4A11,CYP26A1,CYP51A1,AKR1C1,GC,IDH1,ITPKB,LCT,LIPA,LIPE,NFE2L1,PRKN,PON1,PTS,SC5D,DPM1,MINPP1,SNCAIP,NR1H4,AMACR,LDLRAP1,CYP39A1,HAO1,UGT1A4
2_Member	GO Biological Processes	GO:0006066	alcohol metabolic process	-7.63642	-4.66716	22/319	216,224,319,338,1066,1559,1562,1595,1645,3417,3707,3991,4779,5444,5805,6309,8813,9562,26119,51302,54363,54657	ALDH1A1,ALDH3A2,APOF,APOB,CES1,CYP2C9,CYP2C18,CYP51A1,AKR1C1,IDH1,ITPKB,LIPE,NFE2L1,PON1,PTS,SC5D,DPM1,MINPP1,LDLRAP1,CYP39A1,HAO1,UGT1A4
2_Member	GO Biological Processes	GO:1902652	secondary alcohol metabolic process	-6.68356	-3.8526	13/127	319,338,1066,1559,1595,3417,3991,4779,5444,6309,26119,51302,54657	APOF,APOB,CES1,CYP2C9,CYP51A1,IDH1,LIPE,NFE2L1,PON1,SC5D,LDLRAP1,CYP39A1,UGT1A4
2_Member	GO Biological Processes	GO:0016125	sterol metabolic process	-6.48732	-3.66933	13/132	319,338,1066,1559,1592,1595,3988,3991,4779,5444,6309,26119,51302	APOF,APOB,CES1,CYP2C9,CYP26A1,CYP51A1,LIPA,LIPE,NFE2L1,PON1,SC5D,LDLRAP1,CYP39A1
2_Member	GO Biological Processes	GO:0008203	cholesterol metabolic process	-5.38359	-2.73308	11/117	319,338,1066,1559,1595,3991,4779,5444,6309,26119,51302	APOF,APOB,CES1,CYP2C9,CYP51A1,LIPE,NFE2L1,PON1,SC5D,LDLRAP1,CYP39A1
2_Member	GO Biological Processes	GO:0008610	lipid biosynthetic process	-3.79579	-1.47162	23/591	1040,1066,1559,1586,1595,2488,3707,5191,6309,6319,8396,8527,8813,9487,10390,23590,23600,51097,51302,83401,84879,93517,387521	CDS1,CES1,CYP2C9,CYP17A1,CYP51A1,FSHB,ITPKB,PEX7,SC5D,SCD,PIP4K2B,DGKD,DPM1,PIGL,CEPT1,PDSS1,AMACR,SCCPDH,CYP39A1,ELOVL3,MFSD2A,SDR42E1,PEDS1
2_Member	GO Biological Processes	GO:0006694	steroid biosynthetic process	-3.27267	-1.14683	8/111	1066,1586,1595,2488,6309,23600,51302,93517	CES1,CYP17A1,CYP51A1,FSHB,SC5D,AMACR,CYP39A1,SDR42E1
3_Summary	WikiPathways	WP702	Metapathway biotransformation Phase I and II	-10.3791	-6.5068	20/185	1548,1557,1559,1562,1586,1592,1595,1645,2052,2326,2327,2329,2938,2939,4259,7367,10249,51302,54657,54658,216,1066,1579,9971,5446,5444,6581,7498,9429,4609,7371,29922,4791,5166,5244,6319,6513,6667,9982,23657,383,1373,3030,3673,6915,7804,993,5582,28514,224,3295	CYP2A6,CYP2C19,CYP2C9,CYP2C18,CYP17A1,CYP26A1,CYP51A1,AKR1C1,EPHX1,FMO1,FMO2,FMO4,GSTA1,GSTA2,MGST3,UGT2B17,GLYAT,CYP39A1,UGT1A4,UGT1A1,ALDH1A1,CES1,CYP4A11,NR1H4,PON3,PON1,SLC22A3,XDH,ABCG2,MYC,UCK2,NME7,NFKB2,PDK4,ABCB4,SCD,SLC2A1,SP1,FGFBP1,SLC7A11,ARG1,CPS1,HADHA,ITGA2,TBXA2R,LRP8,CDC25A,PRKCG,DLL1,ALDH3A2,HSD17B4
3_Member	WikiPathways	WP702	Metapathway biotransformation Phase I and II	-10.3791	-6.5068	20/185	1548,1557,1559,1562,1586,1592,1595,1645,2052,2326,2327,2329,2938,2939,4259,7367,10249,51302,54657,54658	CYP2A6,CYP2C19,CYP2C9,CYP2C18,CYP17A1,CYP26A1,CYP51A1,AKR1C1,EPHX1,FMO1,FMO2,FMO4,GSTA1,GSTA2,MGST3,UGT2B17,GLYAT,CYP39A1,UGT1A4,UGT1A1
3_Member	Reactome Gene Sets	R-HSA-211859	Biological oxidations	-9.77029	-6.24123	21/222	216,1066,1548,1557,1559,1562,1579,1592,1595,2052,2326,2327,2938,2939,4259,7367,9971,10249,51302,54657,54658	ALDH1A1,CES1,CYP2A6,CYP2C19,CYP2C9,CYP2C18,CYP4A11,CYP26A1,CYP51A1,EPHX1,FMO1,FMO2,GSTA1,GSTA2,MGST3,UGT2B17,NR1H4,GLYAT,CYP39A1,UGT1A4,UGT1A1
3_Member	GO Biological Processes	GO:0006805	xenobiotic metabolic process	-9.62702	-6.18064	16/123	1548,1557,1559,1562,1592,1645,2052,2326,2327,2329,2938,2939,5446,7367,10249,54658	CYP2A6,CYP2C19,CYP2C9,CYP2C18,CYP26A1,AKR1C1,EPHX1,FMO1,FMO2,FMO4,GSTA1,GSTA2,PON3,UGT2B17,GLYAT,UGT1A1
3_Member	Reactome Gene Sets	R-HSA-9748784	Drug ADME	-9.35757	-5.96234	15/110	1066,1557,1559,1645,2938,2939,5444,5446,6581,7367,7498,9429,10249,54657,54658	CES1,CYP2C19,CYP2C9,AKR1C1,GSTA1,GSTA2,PON1,PON3,SLC22A3,UGT2B17,XDH,ABCG2,GLYAT,UGT1A4,UGT1A1
3_Member	KEGG Pathway	hsa00982	Drug metabolism - cytochrome P450	-8.63093	-5.42759	12/72	1548,1557,1559,2326,2327,2329,2938,2939,4259,7367,54657,54658	CYP2A6,CYP2C19,CYP2C9,FMO1,FMO2,FMO4,GSTA1,GSTA2,MGST3,UGT2B17,UGT1A4,UGT1A1
3_Member	KEGG Pathway	hsa05204	Chemical carcinogenesis - DNA adducts	-7.75108	-4.70264	11/69	1548,1557,1559,1562,2052,2938,2939,4259,7367,54657,54658	CYP2A6,CYP2C19,CYP2C9,CYP2C18,EPHX1,GSTA1,GSTA2,MGST3,UGT2B17,UGT1A4,UGT1A1
3_Member	GO Biological Processes	GO:0071466	cellular response to xenobiotic stimulus	-7.70016	-4.69312	17/189	1548,1557,1559,1562,1592,1645,2052,2326,2327,2329,2938,2939,4609,5446,7367,10249,54658	CYP2A6,CYP2C19,CYP2C9,CYP2C18,CYP26A1,AKR1C1,EPHX1,FMO1,FMO2,FMO4,GSTA1,GSTA2,MYC,PON3,UGT2B17,GLYAT,UGT1A1
3_Member	KEGG Pathway	hsa00983	Drug metabolism - other enzymes	-7.06293	-4.17586	11/80	1066,1548,2938,2939,4259,7367,7371,7498,29922,54657,54658	CES1,CYP2A6,GSTA1,GSTA2,MGST3,UGT2B17,UCK2,XDH,NME7,UGT1A4,UGT1A1
3_Member	WikiPathways	WP2882	Nuclear receptors meta-pathway	-6.44344	-3.63803	20/314	1066,1548,1557,1559,1579,2938,2939,4259,4609,4791,5166,5244,6319,6513,6667,9971,9982,23657,54657,54658	CES1,CYP2A6,CYP2C19,CYP2C9,CYP4A11,GSTA1,GSTA2,MGST3,MYC,NFKB2,PDK4,ABCB4,SCD,SLC2A1,SP1,NR1H4,FGFBP1,SLC7A11,UGT1A4,UGT1A1
3_Member	KEGG Pathway	hsa00980	Metabolism of xenobiotics by cytochrome P450	-6.18444	-3.39127	10/78	1548,1559,1645,2052,2938,2939,4259,7367,54657,54658	CYP2A6,CYP2C9,AKR1C1,EPHX1,GSTA1,GSTA2,MGST3,UGT2B17,UGT1A4,UGT1A1
3_Member	GO Biological Processes	GO:0009410	response to xenobiotic stimulus	-6.06647	-3.2852	23/425	383,1373,1548,1557,1559,1562,1592,1645,2052,2326,2327,2329,2938,2939,3030,3673,4609,5446,6915,7367,7804,10249,54658	ARG1,CPS1,CYP2A6,CYP2C19,CYP2C9,CYP2C18,CYP26A1,AKR1C1,EPHX1,FMO1,FMO2,FMO4,GSTA1,GSTA2,HADHA,ITGA2,MYC,PON3,TBXA2R,UGT2B17,LRP8,GLYAT,UGT1A1
3_Member	Reactome Gene Sets	R-HSA-9749641	Aspirin ADME	-5.13053	-2.55167	7/44	1066,1557,1559,7367,10249,54657,54658	CES1,CYP2C19,CYP2C9,UGT2B17,GLYAT,UGT1A4,UGT1A1
3_Member	KEGG Pathway	hsa00830	Retinol metabolism	-4.78009	-2.27572	8/68	216,1548,1559,1562,1592,7367,54657,54658	ALDH1A1,CYP2A6,CYP2C9,CYP2C18,CYP26A1,UGT2B17,UGT1A4,UGT1A1
3_Member	Reactome Gene Sets	R-HSA-189483	Heme degradation	-4.05618	-1.6561	4/15	2938,9429,54657,54658	GSTA1,ABCG2,UGT1A4,UGT1A1
3_Member	WikiPathways	WP2884	NRF2 pathway	-3.89612	-1.54229	10/141	1066,1548,1579,2938,2939,4259,6513,23657,54657,54658	CES1,CYP2A6,CYP4A11,GSTA1,GSTA2,MGST3,SLC2A1,SLC7A11,UGT1A4,UGT1A1
3_Member	KEGG Pathway	hsa05207	Chemical carcinogenesis - receptor activation	-3.05649	-0.986982	11/212	993,2052,2938,2939,4259,4609,5582,7367,28514,54657,54658	CDC25A,EPHX1,GSTA1,GSTA2,MGST3,MYC,PRKCG,UGT2B17,DLL1,UGT1A4,UGT1A1
3_Member	WikiPathways	WP229	Irinotecan pathway	-3.0509	-0.986982	3/12	1066,9429,54658	CES1,ABCG2,UGT1A1
3_Member	Reactome Gene Sets	R-HSA-189445	Metabolism of porphyrins	-3.01539	-0.958375	4/27	2938,9429,54657,54658	GSTA1,ABCG2,UGT1A4,UGT1A1
3_Member	KEGG Pathway	hsa00053	Ascorbate and aldarate metabolism	-2.83886	-0.843494	4/30	224,7367,54657,54658	ALDH3A2,UGT2B17,UGT1A4,UGT1A1
3_Member	Reactome Gene Sets	R-HSA-156580	Phase II - Conjugation of compounds	-2.63992	-0.712056	7/109	2938,2939,4259,7367,10249,54657,54658	GSTA1,GSTA2,MGST3,UGT2B17,GLYAT,UGT1A4,UGT1A1
3_Member	KEGG Pathway	hsa00140	Steroid hormone biosynthesis	-2.43846	-0.59414	5/62	1586,1645,7367,54657,54658	CYP17A1,AKR1C1,UGT2B17,UGT1A4,UGT1A1
3_Member	GO Biological Processes	GO:0052695	cellular glucuronidation	-2.37915	-0.55685	3/20	7367,54657,54658	UGT2B17,UGT1A4,UGT1A1
3_Member	GO Biological Processes	GO:0008210	estrogen metabolic process	-2.3723	-0.55685	4/40	1559,3295,7367,54658	CYP2C9,HSD17B4,UGT2B17,UGT1A1
3_Member	GO Biological Processes	GO:0006063	uronic acid metabolic process	-2.10089	-0.397734	3/25	7367,54657,54658	UGT2B17,UGT1A4,UGT1A1
3_Member	GO Biological Processes	GO:0019585	glucuronate metabolic process	-2.10089	-0.397734	3/25	7367,54657,54658	UGT2B17,UGT1A4,UGT1A1
3_Member	Reactome Gene Sets	R-HSA-156588	Glucuronidation	-2.10089	-0.397734	3/25	7367,54657,54658	UGT2B17,UGT1A4,UGT1A1
3_Member	WikiPathways	WP698	Glucuronidation	-2.05294	-0.363382	3/26	7367,54657,54658	UGT2B17,UGT1A4,UGT1A1
4_Summary	GO Biological Processes	GO:0006720	isoprenoid metabolic process	-8.97454	-5.66646	15/117	216,224,1557,1559,1562,1592,1645,3991,5264,7804,8813,23590,54658,59342,83875,1586,2488,2690,3077,3295,5125,7367,7941,140606,846,2244,3667,5071,9727,9971,10269,51768,3417,132158,54363	ALDH1A1,ALDH3A2,CYP2C19,CYP2C9,CYP2C18,CYP26A1,AKR1C1,LIPE,PHYH,LRP8,DPM1,PDSS1,UGT1A1,SCPEP1,BCO2,CYP17A1,FSHB,GHR,HFE,HSD17B4,PCSK5,UGT2B17,PLA2G7,SELENOM,CASR,FGB,IRS1,PRKN,RAB11FIP3,NR1H4,ZMPSTE24,TM7SF3,IDH1,GLYCTK,HAO1
4_Member	GO Biological Processes	GO:0006720	isoprenoid metabolic process	-8.97454	-5.66646	15/117	216,224,1557,1559,1562,1592,1645,3991,5264,7804,8813,23590,54658,59342,83875	ALDH1A1,ALDH3A2,CYP2C19,CYP2C9,CYP2C18,CYP26A1,AKR1C1,LIPE,PHYH,LRP8,DPM1,PDSS1,UGT1A1,SCPEP1,BCO2
4_Member	GO Biological Processes	GO:0042445	hormone metabolic process	-7.91872	-4.848	18/206	216,1559,1562,1586,1592,1645,2488,2690,3077,3295,3991,5125,7367,7941,54658,59342,83875,140606	ALDH1A1,CYP2C9,CYP2C18,CYP17A1,CYP26A1,AKR1C1,FSHB,GHR,HFE,HSD17B4,LIPE,PCSK5,UGT2B17,PLA2G7,UGT1A1,SCPEP1,BCO2,SELENOM
4_Member	GO Biological Processes	GO:0006721	terpenoid metabolic process	-7.07673	-4.17586	12/98	216,224,1557,1559,1562,1592,1645,3991,7804,54658,59342,83875	ALDH1A1,ALDH3A2,CYP2C19,CYP2C9,CYP2C18,CYP26A1,AKR1C1,LIPE,LRP8,UGT1A1,SCPEP1,BCO2
4_Member	GO Biological Processes	GO:0010817	regulation of hormone levels	-5.94102	-3.20433	26/532	216,846,1559,1562,1586,1592,1645,2244,2488,2690,3077,3295,3667,3991,5071,5125,7367,7941,9727,9971,10269,51768,54658,59342,83875,140606	ALDH1A1,CASR,CYP2C9,CYP2C18,CYP17A1,CYP26A1,AKR1C1,FGB,FSHB,GHR,HFE,HSD17B4,IRS1,LIPE,PRKN,PCSK5,UGT2B17,PLA2G7,RAB11FIP3,NR1H4,ZMPSTE24,TM7SF3,UGT1A1,SCPEP1,BCO2,SELENOM
4_Member	GO Biological Processes	GO:0016101	diterpenoid metabolic process	-5.73978	-3.05307	10/87	216,224,1562,1592,1645,3991,7804,54658,59342,83875	ALDH1A1,ALDH3A2,CYP2C18,CYP26A1,AKR1C1,LIPE,LRP8,UGT1A1,SCPEP1,BCO2
4_Member	GO Biological Processes	GO:0001523	retinoid metabolic process	-4.97017	-2.43362	9/84	216,1562,1592,1645,3991,7804,54658,59342,83875	ALDH1A1,CYP2C18,CYP26A1,AKR1C1,LIPE,LRP8,UGT1A1,SCPEP1,BCO2
4_Member	GO Biological Processes	GO:0042573	retinoic acid metabolic process	-3.83691	-1.49604	5/31	1562,1592,54658,59342,83875	CYP2C18,CYP26A1,UGT1A1,SCPEP1,BCO2
4_Member	GO Biological Processes	GO:0006081	cellular aldehyde metabolic process	-3.28799	-1.15862	6/61	216,224,1645,3417,83875,132158	ALDH1A1,ALDH3A2,AKR1C1,IDH1,BCO2,GLYCTK
4_Member	GO Biological Processes	GO:0034308	primary alcohol metabolic process	-2.25375	-0.481772	6/97	216,224,1562,1645,3991,54363	ALDH1A1,ALDH3A2,CYP2C18,AKR1C1,LIPE,HAO1
5_Summary	Reactome Gene Sets	R-HSA-211945	Phase I - Functionalization of compounds	-8.58941	-5.41603	14/106	216,1066,1548,1557,1559,1562,1579,1592,1595,2052,2326,2327,9971,51302,2939,6667,54657,54658,1586,1645,2488,2938,3991,83401,83875,2329,5446,6319,33,4259,5244,3030,5444	ALDH1A1,CES1,CYP2A6,CYP2C19,CYP2C9,CYP2C18,CYP4A11,CYP26A1,CYP51A1,EPHX1,FMO1,FMO2,NR1H4,CYP39A1,GSTA2,SP1,UGT1A4,UGT1A1,CYP17A1,AKR1C1,FSHB,GSTA1,LIPE,ELOVL3,BCO2,FMO4,PON3,SCD,ACADL,MGST3,ABCB4,HADHA,PON1
5_Member	Reactome Gene Sets	R-HSA-211945	Phase I - Functionalization of compounds	-8.58941	-5.41603	14/106	216,1066,1548,1557,1559,1562,1579,1592,1595,2052,2326,2327,9971,51302	ALDH1A1,CES1,CYP2A6,CYP2C19,CYP2C9,CYP2C18,CYP4A11,CYP26A1,CYP51A1,EPHX1,FMO1,FMO2,NR1H4,CYP39A1
5_Member	WikiPathways	WP2875	Constitutive androstane receptor pathway	-7.51884	-4.58434	8/31	1548,1557,1559,1579,2939,6667,54657,54658	CYP2A6,CYP2C19,CYP2C9,CYP4A11,GSTA2,SP1,UGT1A4,UGT1A1
5_Member	GO Biological Processes	GO:0120254	olefinic compound metabolic process	-6.83154	-3.98722	14/145	216,1548,1557,1559,1562,1579,1586,1645,2052,2488,2938,3991,83401,83875	ALDH1A1,CYP2A6,CYP2C19,CYP2C9,CYP2C18,CYP4A11,CYP17A1,AKR1C1,EPHX1,FSHB,GSTA1,LIPE,ELOVL3,BCO2
5_Member	WikiPathways	WP43	Oxidation by cytochrome P450	-5.96916	-3.22175	9/64	1548,1557,1559,1562,1579,1586,1592,1595,51302	CYP2A6,CYP2C19,CYP2C9,CYP2C18,CYP4A11,CYP17A1,CYP26A1,CYP51A1,CYP39A1
5_Member	Reactome Gene Sets	R-HSA-211897	Cytochrome P450 - arranged by substrate type	-5.85349	-3.12726	9/66	1548,1557,1559,1562,1579,1592,1595,9971,51302	CYP2A6,CYP2C19,CYP2C9,CYP2C18,CYP4A11,CYP26A1,CYP51A1,NR1H4,CYP39A1
5_Member	GO Biological Processes	GO:0042178	xenobiotic catabolic process	-5.45779	-2.79851	6/26	1548,1557,1559,2329,5446,54658	CYP2A6,CYP2C19,CYP2C9,FMO4,PON3,UGT1A1
5_Member	GO Biological Processes	GO:0033559	unsaturated fatty acid metabolic process	-5.10954	-2.53822	10/102	1548,1557,1559,1562,1579,1645,2052,2938,6319,83401	CYP2A6,CYP2C19,CYP2C9,CYP2C18,CYP4A11,AKR1C1,EPHX1,GSTA1,SCD,ELOVL3
5_Member	GO Biological Processes	GO:0019373	epoxygenase P450 pathway	-5.05711	-2.50646	5/18	1548,1557,1559,1562,1579	CYP2A6,CYP2C19,CYP2C9,CYP2C18,CYP4A11
5_Member	WikiPathways	WP2876	Pregnane X receptor pathway	-4.89932	-2.37593	6/32	1548,1557,1559,2939,54657,54658	CYP2A6,CYP2C19,CYP2C9,GSTA2,UGT1A4,UGT1A1
5_Member	WikiPathways	WP691	Tamoxifen metabolism	-4.49274	-2.02145	5/23	1548,1557,1559,2326,54657	CYP2A6,CYP2C19,CYP2C9,FMO1,UGT1A4
5_Member	GO Biological Processes	GO:0001676	long-chain fatty acid metabolic process	-4.0647	-1.65971	9/109	33,1548,1557,1559,1562,1579,2052,2938,83401	ACADL,CYP2A6,CYP2C19,CYP2C9,CYP2C18,CYP4A11,EPHX1,GSTA1,ELOVL3
5_Member	GO Biological Processes	GO:0006690	icosanoid metabolic process	-3.88526	-1.53579	9/115	1548,1557,1559,1562,1579,1645,2052,2938,4259	CYP2A6,CYP2C19,CYP2C9,CYP2C18,CYP4A11,AKR1C1,EPHX1,GSTA1,MGST3
5_Member	WikiPathways	WP299	Nuclear receptors in lipid metabolism and toxicity	-3.5794	-1.34052	5/35	1559,1579,1592,5244,9971	CYP2C9,CYP4A11,CYP26A1,ABCB4,NR1H4
5_Member	GO Biological Processes	GO:0019369	arachidonic acid metabolic process	-3.4908	-1.27805	6/56	1548,1557,1559,1562,1579,2052	CYP2A6,CYP2C19,CYP2C9,CYP2C18,CYP4A11,EPHX1
5_Member	Reactome Gene Sets	R-HSA-2142816	Synthesis of (16-20)-hydroxyeicosatetraenoic acids (HETE)	-3.45294	-1.26633	3/9	1557,1559,1579	CYP2C19,CYP2C9,CYP4A11
5_Member	GO Biological Processes	GO:0043651	linoleic acid metabolic process	-3.44848	-1.26633	4/21	1562,1579,2938,83401	CYP2C18,CYP4A11,GSTA1,ELOVL3
5_Member	GO Biological Processes	GO:0097267	omega-hydroxylase P450 pathway	-3.30341	-1.1646	3/10	1557,1559,1579	CYP2C19,CYP2C9,CYP4A11
5_Member	Reactome Gene Sets	R-HSA-211999	CYP2E1 reactions	-3.17047	-1.07385	3/11	1548,1557,1559	CYP2A6,CYP2C19,CYP2C9
5_Member	Reactome Gene Sets	R-HSA-211981	Xenobiotics	-3.14622	-1.0592	4/25	1548,1557,1559,1562	CYP2A6,CYP2C19,CYP2C9,CYP2C18
5_Member	WikiPathways	WP3871	Valproic acid pathway	-3.0509	-0.986982	3/12	1548,1559,3030	CYP2A6,CYP2C9,HADHA
5_Member	Reactome Gene Sets	R-HSA-2142753	Arachidonic acid metabolism	-2.53237	-0.652013	5/59	1557,1559,1579,5444,5446	CYP2C19,CYP2C9,CYP4A11,PON1,PON3
6_Summary	Reactome Gene Sets	R-HSA-196854	Metabolism of vitamins and cofactors	-7.66605	-4.6783	17/190	338,1645,3417,5169,5805,6513,6948,7276,7804,8876,23590,26119,51293,55328,80704,83594,83875,2638,9429,1592,54657	APOB,AKR1C1,IDH1,ENPP3,PTS,SLC2A1,TCN2,TTR,LRP8,VNN1,PDSS1,LDLRAP1,CD320,RNLS,SLC19A3,NUDT12,BCO2,GC,ABCG2,CYP26A1,UGT1A4
6_Member	Reactome Gene Sets	R-HSA-196854	Metabolism of vitamins and cofactors	-7.66605	-4.6783	17/190	338,1645,3417,5169,5805,6513,6948,7276,7804,8876,23590,26119,51293,55328,80704,83594,83875	APOB,AKR1C1,IDH1,ENPP3,PTS,SLC2A1,TCN2,TTR,LRP8,VNN1,PDSS1,LDLRAP1,CD320,RNLS,SLC19A3,NUDT12,BCO2
6_Member	GO Biological Processes	GO:0051180	vitamin transport	-3.71649	-1.4201	6/51	2638,6513,6948,9429,51293,80704	GC,SLC2A1,TCN2,ABCG2,CD320,SLC19A3
6_Member	Reactome Gene Sets	R-HSA-196849	Metabolism of water-soluble vitamins and cofactors	-3.63715	-1.37403	9/124	5169,6513,6948,8876,26119,51293,55328,80704,83594	ENPP3,SLC2A1,TCN2,VNN1,LDLRAP1,CD320,RNLS,SLC19A3,NUDT12
6_Member	Reactome Gene Sets	R-HSA-9758890	Transport of RCbl within the body	-3.62366	-1.37109	3/8	6948,26119,51293	TCN2,LDLRAP1,CD320
6_Member	GO Biological Processes	GO:0006766	vitamin metabolic process	-2.31994	-0.523135	6/94	1592,2638,6513,8876,54657,80704	CYP26A1,GC,SLC2A1,VNN1,UGT1A4,SLC19A3
6_Member	Reactome Gene Sets	R-HSA-196741	Cobalamin (Cbl, vitamin B12) transport and metabolism	-2.25917	-0.484446	3/22	6948,26119,51293	TCN2,LDLRAP1,CD320
6_Member	KEGG Pathway	hsa04977	Vitamin digestion and absorption	-2.1511	-0.419676	3/24	338,6948,80704	APOB,TCN2,SLC19A3
7_Summary	GO Biological Processes	GO:0046320	regulation of fatty acid oxidation	-6.96655	-4.09419	8/36	33,2170,2326,2327,2329,3667,5166,84879,338,339,1066,2488,3417,5747,8396,9971,9975,10269,26119,54658,28514,115209,5071,8445,23657,51293,65018,51380,216,1003,1579,3077,3707,3988,6372,6513,9069,9414,23371,84456,132299	ACADL,FABP3,FMO1,FMO2,FMO4,IRS1,PDK4,MFSD2A,APOB,APOBEC1,CES1,FSHB,IDH1,PTK2,PIP4K2B,NR1H4,NR1D2,ZMPSTE24,LDLRAP1,UGT1A1,DLL1,OMA1,PRKN,DYRK2,SLC7A11,CD320,PINK1,CSAD,ALDH1A1,CDH5,CYP4A11,HFE,ITPKB,LIPA,CXCL6,SLC2A1,CLDN12,TJP2,TNS2,L3MBTL3,OCIAD2
7_Member	GO Biological Processes	GO:0046320	regulation of fatty acid oxidation	-6.96655	-4.09419	8/36	33,2170,2326,2327,2329,3667,5166,84879	ACADL,FABP3,FMO1,FMO2,FMO4,IRS1,PDK4,MFSD2A
7_Member	GO Biological Processes	GO:0019216	regulation of lipid metabolic process	-5.82519	-3.10919	20/344	33,338,339,1066,2170,2326,2327,2329,2488,3417,3667,5166,5747,8396,9971,9975,10269,26119,54658,84879	ACADL,APOB,APOBEC1,CES1,FABP3,FMO1,FMO2,FMO4,FSHB,IDH1,IRS1,PDK4,PTK2,PIP4K2B,NR1H4,NR1D2,ZMPSTE24,LDLRAP1,UGT1A1,MFSD2A
7_Member	GO Biological Processes	GO:0046322	negative regulation of fatty acid oxidation	-5.49458	-2.82635	5/15	33,2326,2327,2329,84879	ACADL,FMO1,FMO2,FMO4,MFSD2A
7_Member	GO Biological Processes	GO:0097009	energy homeostasis	-5.06331	-2.50646	7/45	2326,2327,2329,9975,28514,84879,115209	FMO1,FMO2,FMO4,NR1D2,DLL1,MFSD2A,OMA1
7_Member	GO Biological Processes	GO:0062012	regulation of small molecule metabolic process	-4.90739	-2.37747	18/331	33,338,1066,2170,2326,2327,2329,3667,5071,5166,8445,9971,10269,23657,26119,51293,65018,84879	ACADL,APOB,CES1,FABP3,FMO1,FMO2,FMO4,IRS1,PRKN,PDK4,DYRK2,NR1H4,ZMPSTE24,SLC7A11,LDLRAP1,CD320,PINK1,MFSD2A
7_Member	GO Biological Processes	GO:0010565	regulation of cellular ketone metabolic process	-4.78693	-2.27631	11/135	33,1066,2170,2326,2327,2329,3667,5166,9971,23657,84879	ACADL,CES1,FABP3,FMO1,FMO2,FMO4,IRS1,PDK4,NR1H4,SLC7A11,MFSD2A
7_Member	WikiPathways	WP688	Catalytic cycle of mammalian flavin-containing monooxygenases (FMOs)	-4.35569	-1.9253	3/5	2326,2327,2329	FMO1,FMO2,FMO4
7_Member	KEGG Pathway	hsa00430	Taurine and hypotaurine metabolism	-3.93695	-1.57871	4/16	2326,2327,2329,51380	FMO1,FMO2,FMO4,CSAD
7_Member	GO Biological Processes	GO:0019217	regulation of fatty acid metabolic process	-3.73313	-1.42108	8/95	33,2170,2326,2327,2329,3667,5166,84879	ACADL,FABP3,FMO1,FMO2,FMO4,IRS1,PDK4,MFSD2A
7_Member	GO Biological Processes	GO:0045833	negative regulation of lipid metabolic process	-3.3255	-1.1646	8/109	33,339,2326,2327,2329,8396,54658,84879	ACADL,APOBEC1,FMO1,FMO2,FMO4,PIP4K2B,UGT1A1,MFSD2A
7_Member	GO Biological Processes	GO:0048871	multicellular organismal homeostasis	-3.31541	-1.1646	21/559	33,216,1003,1579,2326,2327,2329,3077,3707,3988,6372,6513,9069,9414,9975,23371,28514,84456,84879,115209,132299	ACADL,ALDH1A1,CDH5,CYP4A11,FMO1,FMO2,FMO4,HFE,ITPKB,LIPA,CXCL6,SLC2A1,CLDN12,TJP2,NR1D2,TNS2,DLL1,L3MBTL3,MFSD2A,OMA1,OCIAD2
7_Member	GO Biological Processes	GO:0045922	negative regulation of fatty acid metabolic process	-3.30208	-1.1646	5/40	33,2326,2327,2329,84879	ACADL,FMO1,FMO2,FMO4,MFSD2A
8_Summary	GO Biological Processes	GO:0009636	response to toxic substance	-6.02469	-3.26628	16/220	216,383,1066,1373,2052,2938,4259,5071,5444,5446,5582,5783,9429,10249,23657,65018	ALDH1A1,ARG1,CES1,CPS1,EPHX1,GSTA1,MGST3,PRKN,PON1,PON3,PRKCG,PTPN13,ABCG2,GLYAT,SLC7A11,PINK1
8_Member	GO Biological Processes	GO:0009636	response to toxic substance	-6.02469	-3.26628	16/220	216,383,1066,1373,2052,2938,4259,5071,5444,5446,5582,5783,9429,10249,23657,65018	ALDH1A1,ARG1,CES1,CPS1,EPHX1,GSTA1,MGST3,PRKN,PON1,PON3,PRKCG,PTPN13,ABCG2,GLYAT,SLC7A11,PINK1
8_Member	GO Biological Processes	GO:0097237	cellular response to toxic substance	-2.53025	-0.652013	7/114	216,2938,4259,5071,5783,9429,65018	ALDH1A1,GSTA1,MGST3,PRKN,PTPN13,ABCG2,PINK1
9_Summary	GO Biological Processes	GO:0044283	small molecule biosynthetic process	-5.76046	-3.0642	23/443	216,1066,1373,1559,1579,1595,2326,2488,3707,4259,5224,5805,6309,6319,10157,23590,23600,51302,51380,54363,56997,81539,83401,383,7453,10249,23464,56954,125061,144193	ALDH1A1,CES1,CPS1,CYP2C9,CYP4A11,CYP51A1,FMO1,FSHB,ITPKB,MGST3,PGAM2,PTS,SC5D,SCD,AASS,PDSS1,AMACR,CYP39A1,CSAD,HAO1,COQ8A,SLC38A1,ELOVL3,ARG1,WARS1,GLYAT,GCAT,NIT2,AFMID,AMDHD1
9_Member	GO Biological Processes	GO:0044283	small molecule biosynthetic process	-5.76046	-3.0642	23/443	216,1066,1373,1559,1579,1595,2326,2488,3707,4259,5224,5805,6309,6319,10157,23590,23600,51302,51380,54363,56997,81539,83401	ALDH1A1,CES1,CPS1,CYP2C9,CYP4A11,CYP51A1,FMO1,FSHB,ITPKB,MGST3,PGAM2,PTS,SC5D,SCD,AASS,PDSS1,AMACR,CYP39A1,CSAD,HAO1,COQ8A,SLC38A1,ELOVL3
9_Member	GO Biological Processes	GO:0016053	organic acid biosynthetic process	-3.73323	-1.42108	14/270	216,1373,1559,1579,2326,4259,6319,10157,23600,51302,51380,54363,81539,83401	ALDH1A1,CPS1,CYP2C9,CYP4A11,FMO1,MGST3,SCD,AASS,AMACR,CYP39A1,CSAD,HAO1,SLC38A1,ELOVL3
9_Member	GO Biological Processes	GO:0006520	amino acid metabolic process	-3.55581	-1.32028	14/281	216,383,1373,5805,7453,10157,10249,23464,51380,54363,56954,81539,125061,144193	ALDH1A1,ARG1,CPS1,PTS,WARS1,AASS,GLYAT,GCAT,CSAD,HAO1,NIT2,SLC38A1,AFMID,AMDHD1
9_Member	GO Biological Processes	GO:1901605	alpha-amino acid metabolic process	-3.30188	-1.1646	11/198	383,1373,10157,10249,23464,51380,54363,56954,81539,125061,144193	ARG1,CPS1,AASS,GLYAT,GCAT,CSAD,HAO1,NIT2,SLC38A1,AFMID,AMDHD1
9_Member	GO Biological Processes	GO:0046394	carboxylic acid biosynthetic process	-2.76035	-0.789285	12/266	216,1373,1559,1579,4259,6319,10157,23600,51302,54363,81539,83401	ALDH1A1,CPS1,CYP2C9,CYP4A11,MGST3,SCD,AASS,AMACR,CYP39A1,HAO1,SLC38A1,ELOVL3
9_Member	GO Biological Processes	GO:0008652	amino acid biosynthetic process	-2.08812	-0.391398	5/75	216,1373,10157,54363,81539	ALDH1A1,CPS1,AASS,HAO1,SLC38A1
9_Member	GO Biological Processes	GO:0009063	amino acid catabolic process	-2.01358	-0.339752	6/109	383,10157,23464,51380,125061,144193	ARG1,AASS,GCAT,CSAD,AFMID,AMDHD1
10_Summary	GO Biological Processes	GO:0072521	purine-containing compound metabolic process	-5.59171	-2.91433	24/487	2326,2327,2977,3295,3417,5169,5224,6568,7276,7498,9414,9429,9615,10157,10249,22934,23433,29922,54677,83401,83594,125061,387712,646625,339,1373,7371,8813,2690,2938,2939,23657,51380,64132,80704,133584	FMO1,FMO2,GUCY1A2,HSD17B4,IDH1,ENPP3,PGAM2,SLC17A1,TTR,XDH,TJP2,ABCG2,GDA,AASS,GLYAT,RPIA,RHOQ,NME7,CROT,ELOVL3,NUDT12,AFMID,ENO4,URAD,APOBEC1,CPS1,UCK2,DPM1,GHR,GSTA1,GSTA2,SLC7A11,CSAD,XYLT2,SLC19A3,EGFLAM
10_Member	GO Biological Processes	GO:0072521	purine-containing compound metabolic process	-5.59171	-2.91433	24/487	2326,2327,2977,3295,3417,5169,5224,6568,7276,7498,9414,9429,9615,10157,10249,22934,23433,29922,54677,83401,83594,125061,387712,646625	FMO1,FMO2,GUCY1A2,HSD17B4,IDH1,ENPP3,PGAM2,SLC17A1,TTR,XDH,TJP2,ABCG2,GDA,AASS,GLYAT,RPIA,RHOQ,NME7,CROT,ELOVL3,NUDT12,AFMID,ENO4,URAD
10_Member	GO Biological Processes	GO:0055086	nucleobase-containing small molecule metabolic process	-5.13029	-2.55167	26/590	339,1373,2326,2327,2977,3295,3417,5169,5224,7276,7371,7498,8813,9414,9615,10157,10249,22934,23433,29922,54677,83401,83594,125061,387712,646625	APOBEC1,CPS1,FMO1,FMO2,GUCY1A2,HSD17B4,IDH1,ENPP3,PGAM2,TTR,UCK2,XDH,DPM1,TJP2,GDA,AASS,GLYAT,RPIA,RHOQ,NME7,CROT,ELOVL3,NUDT12,AFMID,ENO4,URAD
10_Member	GO Biological Processes	GO:0006163	purine nucleotide metabolic process	-4.04172	-1.65129	20/457	2326,2327,2977,3295,3417,5169,5224,7498,9414,9615,10157,10249,22934,23433,29922,54677,83401,83594,125061,387712	FMO1,FMO2,GUCY1A2,HSD17B4,IDH1,ENPP3,PGAM2,XDH,TJP2,GDA,AASS,GLYAT,RPIA,RHOQ,NME7,CROT,ELOVL3,NUDT12,AFMID,ENO4
10_Member	GO Biological Processes	GO:0009117	nucleotide metabolic process	-3.78792	-1.46783	21/515	2326,2327,2977,3295,3417,5169,5224,7371,7498,9414,9615,10157,10249,22934,23433,29922,54677,83401,83594,125061,387712	FMO1,FMO2,GUCY1A2,HSD17B4,IDH1,ENPP3,PGAM2,UCK2,XDH,TJP2,GDA,AASS,GLYAT,RPIA,RHOQ,NME7,CROT,ELOVL3,NUDT12,AFMID,ENO4
10_Member	GO Biological Processes	GO:0006753	nucleoside phosphate metabolic process	-3.69723	-1.40466	21/523	2326,2327,2977,3295,3417,5169,5224,7371,7498,9414,9615,10157,10249,22934,23433,29922,54677,83401,83594,125061,387712	FMO1,FMO2,GUCY1A2,HSD17B4,IDH1,ENPP3,PGAM2,UCK2,XDH,TJP2,GDA,AASS,GLYAT,RPIA,RHOQ,NME7,CROT,ELOVL3,NUDT12,AFMID,ENO4
10_Member	GO Biological Processes	GO:0006790	sulfur compound metabolic process	-3.59896	-1.34986	16/347	1373,2326,2690,2938,2939,3295,3417,7498,10157,10249,23657,51380,64132,80704,83401,133584	CPS1,FMO1,GHR,GSTA1,GSTA2,HSD17B4,IDH1,XDH,AASS,GLYAT,SLC7A11,CSAD,XYLT2,SLC19A3,ELOVL3,EGFLAM
10_Member	GO Biological Processes	GO:0019693	ribose phosphate metabolic process	-2.85825	-0.850104	16/407	2977,3295,5169,5224,7371,7498,9414,9615,10157,10249,22934,23433,29922,54677,83401,387712	GUCY1A2,HSD17B4,ENPP3,PGAM2,UCK2,XDH,TJP2,GDA,AASS,GLYAT,RPIA,RHOQ,NME7,CROT,ELOVL3,ENO4
10_Member	GO Biological Processes	GO:0009259	ribonucleotide metabolic process	-2.54056	-0.655238	15/398	2977,3295,5169,5224,7371,7498,9414,9615,10157,10249,23433,29922,54677,83401,387712	GUCY1A2,HSD17B4,ENPP3,PGAM2,UCK2,XDH,TJP2,GDA,AASS,GLYAT,RHOQ,NME7,CROT,ELOVL3,ENO4
10_Member	GO Biological Processes	GO:0009150	purine ribonucleotide metabolic process	-2.3313	-0.528371	14/379	2977,3295,5169,5224,7498,9414,9615,10157,10249,23433,29922,54677,83401,387712	GUCY1A2,HSD17B4,ENPP3,PGAM2,XDH,TJP2,GDA,AASS,GLYAT,RHOQ,NME7,CROT,ELOVL3,ENO4
11_Summary	GO Biological Processes	GO:0002266	follicular dendritic cell activation	-5.3449	-2.71143	3/3	602,2213,4791,4242,28514	BCL3,FCGR2B,NFKB2,MFNG,DLL1
11_Member	GO Biological Processes	GO:0002266	follicular dendritic cell activation	-5.3449	-2.71143	3/3	602,2213,4791	BCL3,FCGR2B,NFKB2
11_Member	GO Biological Processes	GO:0002315	marginal zone B cell differentiation	-3.45294	-1.26633	3/9	602,4242,28514	BCL3,MFNG,DLL1
11_Member	GO Biological Processes	GO:0002313	mature B cell differentiation involved in immune response	-2.95412	-0.918517	4/28	602,2213,4242,28514	BCL3,FCGR2B,MFNG,DLL1
11_Member	GO Biological Processes	GO:0002335	mature B cell differentiation	-2.63304	-0.71096	4/34	602,2213,4242,28514	BCL3,FCGR2B,MFNG,DLL1
12_Summary	WikiPathways	WP136	Phase I biotransformations, non P450	-5.30613	-2.68093	4/8	1066,3988,5444,5446,319,338,1645,2170,4040,5244,6513,9429,10350,23460,26119,54677,57088,57476,63982,84879,114884,140606,1040,3606,8310,9971,9975,51302,5071,6581,65018,7804,33,2488,54658,1579,3417,5166,3667,5747,687	CES1,LIPA,PON1,PON3,APOF,APOB,AKR1C1,FABP3,LRP6,ABCB4,SLC2A1,ABCG2,ABCA9,ABCA6,LDLRAP1,CROT,PLSCR4,GRAMD1B,ANO3,MFSD2A,OSBPL10,SELENOM,CDS1,IL18,ACOX3,NR1H4,NR1D2,CYP39A1,PRKN,SLC22A3,PINK1,LRP8,ACADL,FSHB,UGT1A1,CYP4A11,IDH1,PDK4,IRS1,PTK2,KLF9
12_Member	WikiPathways	WP136	Phase I biotransformations, non P450	-5.30613	-2.68093	4/8	1066,3988,5444,5446	CES1,LIPA,PON1,PON3
12_Member	GO Biological Processes	GO:0006869	lipid transport	-5.29719	-2.68012	19/341	319,338,1066,1645,2170,4040,5244,6513,9429,10350,23460,26119,54677,57088,57476,63982,84879,114884,140606	APOF,APOB,CES1,AKR1C1,FABP3,LRP6,ABCB4,SLC2A1,ABCG2,ABCA9,ABCA6,LDLRAP1,CROT,PLSCR4,GRAMD1B,ANO3,MFSD2A,OSBPL10,SELENOM
12_Member	GO Biological Processes	GO:0010876	lipid localization	-5.20858	-2.59947	20/378	319,338,1040,1066,1645,2170,4040,5244,6513,9429,10350,23460,26119,54677,57088,57476,63982,84879,114884,140606	APOF,APOB,CDS1,CES1,AKR1C1,FABP3,LRP6,ABCB4,SLC2A1,ABCG2,ABCA9,ABCA6,LDLRAP1,CROT,PLSCR4,GRAMD1B,ANO3,MFSD2A,OSBPL10,SELENOM
12_Member	GO Biological Processes	GO:0055088	lipid homeostasis	-4.4901	-2.02145	12/172	338,1066,1645,2170,3606,5244,8310,9971,9975,26119,51302,57476	APOB,CES1,AKR1C1,FABP3,IL18,ABCB4,ACOX3,NR1H4,NR1D2,LDLRAP1,CYP39A1,GRAMD1B
12_Member	GO Biological Processes	GO:0042632	cholesterol homeostasis	-4.39292	-1.95193	9/99	338,1066,1645,2170,3606,9971,26119,51302,57476	APOB,CES1,AKR1C1,FABP3,IL18,NR1H4,LDLRAP1,CYP39A1,GRAMD1B
12_Member	GO Biological Processes	GO:0055092	sterol homeostasis	-4.35829	-1.9253	9/100	338,1066,1645,2170,3606,9971,26119,51302,57476	APOB,CES1,AKR1C1,FABP3,IL18,NR1H4,LDLRAP1,CYP39A1,GRAMD1B
12_Member	GO Biological Processes	GO:0015850	organic hydroxy compound transport	-3.96365	-1.5919	11/166	338,1066,1645,4040,5071,6581,26119,57476,65018,114884,140606	APOB,CES1,AKR1C1,LRP6,PRKN,SLC22A3,LDLRAP1,GRAMD1B,PINK1,OSBPL10,SELENOM
12_Member	GO Biological Processes	GO:0071397	cellular response to cholesterol	-3.72272	-1.4201	4/18	1066,4040,7804,57476	CES1,LRP6,LRP8,GRAMD1B
12_Member	GO Biological Processes	GO:0015918	sterol transport	-3.30494	-1.1646	7/84	338,1066,1645,4040,26119,57476,114884	APOB,CES1,AKR1C1,LRP6,LDLRAP1,GRAMD1B,OSBPL10
12_Member	GO Biological Processes	GO:0090181	regulation of cholesterol metabolic process	-3.30208	-1.1646	5/40	33,338,1066,9971,26119	ACADL,APOB,CES1,NR1H4,LDLRAP1
12_Member	GO Biological Processes	GO:0036315	cellular response to sterol	-3.28975	-1.15862	4/23	1066,4040,7804,57476	CES1,LRP6,LRP8,GRAMD1B
12_Member	GO Biological Processes	GO:0032365	intracellular lipid transport	-3.15454	-1.06514	5/43	1066,2170,4040,26119,57476	CES1,FABP3,LRP6,LDLRAP1,GRAMD1B
12_Member	GO Biological Processes	GO:0032366	intracellular sterol transport	-2.95412	-0.918517	4/28	1066,4040,26119,57476	CES1,LRP6,LDLRAP1,GRAMD1B
12_Member	GO Biological Processes	GO:0070723	response to cholesterol	-2.95412	-0.918517	4/28	1066,4040,7804,57476	CES1,LRP6,LRP8,GRAMD1B
12_Member	GO Biological Processes	GO:0019218	regulation of steroid metabolic process	-2.88016	-0.867151	7/99	33,338,1066,2488,9971,26119,54658	ACADL,APOB,CES1,FSHB,NR1H4,LDLRAP1,UGT1A1
12_Member	GO Biological Processes	GO:0036314	response to sterol	-2.68174	-0.74724	4/33	1066,4040,7804,57476	CES1,LRP6,LRP8,GRAMD1B
12_Member	GO Biological Processes	GO:1905954	positive regulation of lipid localization	-2.57335	-0.675266	7/112	338,1066,1579,2170,5244,5444,26119	APOB,CES1,CYP4A11,FABP3,ABCB4,PON1,LDLRAP1
12_Member	GO Biological Processes	GO:0032370	positive regulation of lipid transport	-2.48555	-0.623216	6/87	1066,1579,2170,5244,5444,26119	CES1,CYP4A11,FABP3,ABCB4,PON1,LDLRAP1
12_Member	GO Biological Processes	GO:0046890	regulation of lipid biosynthetic process	-2.45913	-0.603808	9/182	33,338,1066,2170,2488,3417,5166,9971,84879	ACADL,APOB,CES1,FABP3,FSHB,IDH1,PDK4,NR1H4,MFSD2A
12_Member	GO Biological Processes	GO:0032373	positive regulation of sterol transport	-2.45377	-0.601233	4/38	1066,5244,5444,26119	CES1,ABCB4,PON1,LDLRAP1
12_Member	GO Biological Processes	GO:0032376	positive regulation of cholesterol transport	-2.45377	-0.601233	4/38	1066,5244,5444,26119	CES1,ABCB4,PON1,LDLRAP1
12_Member	GO Biological Processes	GO:0045834	positive regulation of lipid metabolic process	-2.42105	-0.579432	8/151	1066,2170,2488,3667,5747,9971,26119,84879	CES1,FABP3,FSHB,IRS1,PTK2,NR1H4,LDLRAP1,MFSD2A
12_Member	GO Biological Processes	GO:0030301	cholesterol transport	-2.29373	-0.505364	5/67	338,1066,1645,4040,26119	APOB,CES1,AKR1C1,LRP6,LDLRAP1
12_Member	GO Biological Processes	GO:0097306	cellular response to alcohol	-2.25375	-0.481772	6/97	687,1066,4040,7804,54658,57476	KLF9,CES1,LRP6,LRP8,UGT1A1,GRAMD1B
12_Member	GO Biological Processes	GO:0032367	intracellular cholesterol transport	-2.1511	-0.419676	3/24	1066,4040,26119	CES1,LRP6,LDLRAP1
12_Member	GO Biological Processes	GO:0045940	positive regulation of steroid metabolic process	-2.00708	-0.339752	3/27	1066,2488,26119	CES1,FSHB,LDLRAP1
13_Summary	Reactome Gene Sets	R-HSA-8957322	Metabolism of steroids	-4.97038	-2.43362	12/154	1586,1595,1645,2638,3295,6309,6319,6667,9971,23600,26119,51302,5244	CYP17A1,CYP51A1,AKR1C1,GC,HSD17B4,SC5D,SCD,SP1,NR1H4,AMACR,LDLRAP1,CYP39A1,ABCB4
13_Member	Reactome Gene Sets	R-HSA-8957322	Metabolism of steroids	-4.97038	-2.43362	12/154	1586,1595,1645,2638,3295,6309,6319,6667,9971,23600,26119,51302	CYP17A1,CYP51A1,AKR1C1,GC,HSD17B4,SC5D,SCD,SP1,NR1H4,AMACR,LDLRAP1,CYP39A1
13_Member	Reactome Gene Sets	R-HSA-192105	Synthesis of bile acids and bile salts	-3.64044	-1.37403	5/34	1645,3295,9971,23600,51302	AKR1C1,HSD17B4,NR1H4,AMACR,CYP39A1
13_Member	Reactome Gene Sets	R-HSA-193368	Synthesis of bile acids and bile salts via 7alpha-hydroxycholesterol	-3.21625	-1.09978	4/24	1645,3295,9971,23600	AKR1C1,HSD17B4,NR1H4,AMACR
13_Member	Reactome Gene Sets	R-HSA-194068	Bile acid and bile salt metabolism	-3.06278	-0.986982	5/45	1645,3295,9971,23600,51302	AKR1C1,HSD17B4,NR1H4,AMACR,CYP39A1
13_Member	Reactome Gene Sets	R-HSA-193775	Synthesis of bile acids and bile salts via 24-hydroxycholesterol	-2.84293	-0.843494	3/14	1645,23600,51302	AKR1C1,AMACR,CYP39A1
13_Member	KEGG Pathway	hsa00120	Primary bile acid biosynthesis	-2.58755	-0.68524	3/17	3295,23600,51302	HSD17B4,AMACR,CYP39A1
13_Member	GO Biological Processes	GO:0008206	bile acid metabolic process	-2.49644	-0.632687	4/37	1645,9971,23600,51302	AKR1C1,NR1H4,AMACR,CYP39A1
13_Member	WikiPathways	WP5176	Disorders of bile acid synthesis and biliary transport	-2.37915	-0.55685	3/20	3295,5244,23600	HSD17B4,ABCB4,AMACR
13_Member	Reactome Gene Sets	R-HSA-211976	Endogenous sterols	-2.00708	-0.339752	3/27	1595,9971,51302	CYP51A1,NR1H4,CYP39A1
14_Summary	GO Biological Processes	GO:0031667	response to nutrient levels	-4.88509	-2.36813	22/466	2,383,846,867,1373,1592,2690,3077,3673,5166,5444,5617,6513,6581,6667,6915,6935,7942,9971,54658,84879,115209,338,648,687,1066,1645,3199,3606,3667,4040,4360,5244,6372,7804,57088,57476,5071,6548,10142	A2M,ARG1,CASR,CBL,CPS1,CYP26A1,GHR,HFE,ITGA2,PDK4,PON1,PRL,SLC2A1,SLC22A3,SP1,TBXA2R,ZEB1,TFEB,NR1H4,UGT1A1,MFSD2A,OMA1,APOB,BMI1,KLF9,CES1,AKR1C1,HOXA2,IL18,IRS1,LRP6,MRC1,ABCB4,CXCL6,LRP8,PLSCR4,GRAMD1B,PRKN,SLC9A1,AKAP9
14_Member	GO Biological Processes	GO:0031667	response to nutrient levels	-4.88509	-2.36813	22/466	2,383,846,867,1373,1592,2690,3077,3673,5166,5444,5617,6513,6581,6667,6915,6935,7942,9971,54658,84879,115209	A2M,ARG1,CASR,CBL,CPS1,CYP26A1,GHR,HFE,ITGA2,PDK4,PON1,PRL,SLC2A1,SLC22A3,SP1,TBXA2R,ZEB1,TFEB,NR1H4,UGT1A1,MFSD2A,OMA1
14_Member	GO Biological Processes	GO:0071396	cellular response to lipid	-4.54109	-2.06085	23/527	338,383,648,687,846,1066,1373,1645,3199,3606,3667,3673,4040,4360,5166,5244,6372,6915,7804,9971,54658,57088,57476	APOB,ARG1,BMI1,KLF9,CASR,CES1,CPS1,AKR1C1,HOXA2,IL18,IRS1,ITGA2,LRP6,MRC1,PDK4,ABCB4,CXCL6,TBXA2R,LRP8,NR1H4,UGT1A1,PLSCR4,GRAMD1B
14_Member	GO Biological Processes	GO:0009991	response to extracellular stimulus	-4.47375	-2.01124	22/496	2,383,846,867,1373,1592,2690,3077,3673,5166,5444,5617,6513,6581,6667,6915,6935,7942,9971,54658,84879,115209	A2M,ARG1,CASR,CBL,CPS1,CYP26A1,GHR,HFE,ITGA2,PDK4,PON1,PRL,SLC2A1,SLC22A3,SP1,TBXA2R,ZEB1,TFEB,NR1H4,UGT1A1,MFSD2A,OMA1
14_Member	GO Biological Processes	GO:0071407	cellular response to organic cyclic compound	-2.62728	-0.707558	18/510	383,648,687,846,1066,1373,3606,3673,4040,5071,5244,6548,6667,7804,9971,10142,54658,57476	ARG1,BMI1,KLF9,CASR,CES1,CPS1,IL18,ITGA2,LRP6,PRKN,ABCB4,SLC9A1,SP1,LRP8,NR1H4,AKAP9,UGT1A1,GRAMD1B
14_Member	GO Biological Processes	GO:0007584	response to nutrient	-2.47395	-0.613031	8/148	2,383,846,1592,3673,6915,9971,54658	A2M,ARG1,CASR,CYP26A1,ITGA2,TBXA2R,NR1H4,UGT1A1
14_Member	GO Biological Processes	GO:1901654	response to ketone	-2.1139	-0.397901	9/206	2,383,648,687,867,1373,5244,6667,6915	A2M,ARG1,BMI1,KLF9,CBL,CPS1,ABCB4,SP1,TBXA2R
14_Member	GO Biological Processes	GO:0042594	response to starvation	-2.1008	-0.397734	9/207	867,1373,3077,5166,6513,6667,7942,54658,84879	CBL,CPS1,HFE,PDK4,SLC2A1,SP1,TFEB,UGT1A1,MFSD2A
14_Member	GO Biological Processes	GO:0051384	response to glucocorticoid	-2.0162	-0.339752	7/142	2,383,648,687,1373,2690,54658	A2M,ARG1,BMI1,KLF9,CPS1,GHR,UGT1A1
15_Summary	KEGG Pathway	hsa04976	Bile secretion	-4.76468	-2.26647	9/89	2052,5244,6513,6548,7367,9429,9971,54657,54658,9414	EPHX1,ABCB4,SLC2A1,SLC9A1,UGT2B17,ABCG2,NR1H4,UGT1A4,UGT1A1,TJP2
15_Member	KEGG Pathway	hsa04976	Bile secretion	-4.76468	-2.26647	9/89	2052,5244,6513,6548,7367,9429,9971,54657,54658	EPHX1,ABCB4,SLC2A1,SLC9A1,UGT2B17,ABCG2,NR1H4,UGT1A4,UGT1A1
15_Member	WikiPathways	WP5238	Cholestasis	-3.62576	-1.37109	4/19	2052,5244,9414,9971	EPHX1,ABCB4,TJP2,NR1H4
16_Summary	GO Biological Processes	GO:0046486	glycerolipid metabolic process	-4.65051	-2.15837	18/346	338,339,1040,1373,3030,3707,3991,5444,6583,7941,8396,8527,8813,9487,9651,10390,84879,114884	APOB,APOBEC1,CDS1,CPS1,HADHA,ITPKB,LIPE,PON1,SLC22A4,PLA2G7,PIP4K2B,DGKD,DPM1,PIGL,PLCH2,CEPT1,MFSD2A,OSBPL10
16_Member	GO Biological Processes	GO:0046486	glycerolipid metabolic process	-4.65051	-2.15837	18/346	338,339,1040,1373,3030,3707,3991,5444,6583,7941,8396,8527,8813,9487,9651,10390,84879,114884	APOB,APOBEC1,CDS1,CPS1,HADHA,ITPKB,LIPE,PON1,SLC22A4,PLA2G7,PIP4K2B,DGKD,DPM1,PIGL,PLCH2,CEPT1,MFSD2A,OSBPL10
16_Member	GO Biological Processes	GO:0006650	glycerophospholipid metabolic process	-3.05794	-0.986982	13/280	1040,3030,3707,5444,7941,8396,8527,8813,9487,9651,10390,84879,114884	CDS1,HADHA,ITPKB,PON1,PLA2G7,PIP4K2B,DGKD,DPM1,PIGL,PLCH2,CEPT1,MFSD2A,OSBPL10
16_Member	GO Biological Processes	GO:0046470	phosphatidylcholine metabolic process	-2.23955	-0.472566	5/69	1040,5444,7941,10390,84879	CDS1,PON1,PLA2G7,CEPT1,MFSD2A
16_Member	GO Biological Processes	GO:0006644	phospholipid metabolic process	-2.2018	-0.44561	13/352	1040,3030,3707,5444,7941,8396,8527,8813,9487,9651,10390,84879,114884	CDS1,HADHA,ITPKB,PON1,PLA2G7,PIP4K2B,DGKD,DPM1,PIGL,PLCH2,CEPT1,MFSD2A,OSBPL10
16_Member	GO Biological Processes	GO:0006656	phosphatidylcholine biosynthetic process	-2.10089	-0.397734	3/25	1040,10390,84879	CDS1,CEPT1,MFSD2A
17_Summary	GO Biological Processes	GO:0070302	regulation of stress-activated protein kinase signaling cascade	-4.58291	-2.09677	13/196	1843,2122,2213,4055,4609,5071,7164,7498,10269,10912,11221,65018,85458,6581,846,2192,2244,2690,3965,6259,10818,54550,56919,152559,9776,23657,6667,7942,23786	DUSP1,MECOM,FCGR2B,LTBR,MYC,PRKN,TPD52L1,XDH,ZMPSTE24,GADD45G,DUSP10,PINK1,DIXDC1,SLC22A3,CASR,FBLN1,FGB,GHR,LGALS9,RYK,FRS2,NECAB2,DHX33,PAQR3,ATG13,SLC7A11,SP1,TFEB,BCL2L13
17_Member	GO Biological Processes	GO:0070302	regulation of stress-activated protein kinase signaling cascade	-4.58291	-2.09677	13/196	1843,2122,2213,4055,4609,5071,7164,7498,10269,10912,11221,65018,85458	DUSP1,MECOM,FCGR2B,LTBR,MYC,PRKN,TPD52L1,XDH,ZMPSTE24,GADD45G,DUSP10,PINK1,DIXDC1
17_Member	GO Biological Processes	GO:0032872	regulation of stress-activated MAPK cascade	-4.00621	-1.62522	12/193	1843,2122,2213,4055,4609,5071,7164,7498,10912,11221,65018,85458	DUSP1,MECOM,FCGR2B,LTBR,MYC,PRKN,TPD52L1,XDH,GADD45G,DUSP10,PINK1,DIXDC1
17_Member	GO Biological Processes	GO:0032873	negative regulation of stress-activated MAPK cascade	-3.71649	-1.4201	6/51	1843,2122,4609,5071,11221,65018	DUSP1,MECOM,MYC,PRKN,DUSP10,PINK1
17_Member	GO Biological Processes	GO:0070303	negative regulation of stress-activated protein kinase signaling cascade	-3.71649	-1.4201	6/51	1843,2122,4609,5071,11221,65018	DUSP1,MECOM,MYC,PRKN,DUSP10,PINK1
17_Member	GO Biological Processes	GO:0046328	regulation of JNK cascade	-3.271	-1.14683	9/139	2122,2213,4055,5071,7164,10912,11221,65018,85458	MECOM,FCGR2B,LTBR,PRKN,TPD52L1,GADD45G,DUSP10,PINK1,DIXDC1
17_Member	GO Biological Processes	GO:0015872	dopamine transport	-2.75137	-0.789285	3/15	5071,6581,65018	PRKN,SLC22A3,PINK1
17_Member	GO Biological Processes	GO:0051937	catecholamine transport	-2.58755	-0.68524	3/17	5071,6581,65018	PRKN,SLC22A3,PINK1
17_Member	GO Biological Processes	GO:0043408	regulation of MAPK cascade	-2.50112	-0.634521	22/695	846,1843,2122,2192,2213,2244,2690,3965,4055,4609,5071,6259,7164,7498,10818,10912,11221,54550,56919,65018,85458,152559	CASR,DUSP1,MECOM,FBLN1,FCGR2B,FGB,GHR,LGALS9,LTBR,MYC,PRKN,RYK,TPD52L1,XDH,FRS2,GADD45G,DUSP10,NECAB2,DHX33,PINK1,DIXDC1,PAQR3
17_Member	GO Biological Processes	GO:0098780	response to mitochondrial depolarisation	-2.4444	-0.598723	3/19	5071,9776,65018	PRKN,ATG13,PINK1
17_Member	GO Biological Processes	GO:0046329	negative regulation of JNK cascade	-2.41242	-0.573491	4/39	2122,5071,11221,65018	MECOM,PRKN,DUSP10,PINK1
17_Member	GO Biological Processes	GO:0000423	mitophagy	-2.37915	-0.55685	3/20	5071,9776,65018	PRKN,ATG13,PINK1
17_Member	GO Biological Processes	GO:1903204	negative regulation of oxidative stress-induced neuron death	-2.31752	-0.521934	3/21	5071,23657,65018	PRKN,SLC7A11,PINK1
17_Member	KEGG Pathway	hsa04137	Mitophagy - animal	-2.16185	-0.419676	5/72	5071,6667,7942,23786,65018	PRKN,SP1,TFEB,BCL2L13,PINK1
17_Member	GO Biological Processes	GO:0015844	monoamine transport	-2.1511	-0.419676	3/24	5071,6581,65018	PRKN,SLC22A3,PINK1
18_Summary	GO Biological Processes	GO:0044706	multi-multicellular organism process	-4.46862	-2.01124	13/201	383,2192,2488,3673,3965,5125,5617,6513,7142,29924,29974,64518,81539	ARG1,FBLN1,FSHB,ITGA2,LGALS9,PCSK5,PRL,SLC2A1,TNP2,EPN1,A1CF,TEKT3,SLC38A1
18_Member	GO Biological Processes	GO:0044706	multi-multicellular organism process	-4.46862	-2.01124	13/201	383,2192,2488,3673,3965,5125,5617,6513,7142,29924,29974,64518,81539	ARG1,FBLN1,FSHB,ITGA2,LGALS9,PCSK5,PRL,SLC2A1,TNP2,EPN1,A1CF,TEKT3,SLC38A1
18_Member	GO Biological Processes	GO:0007565	female pregnancy	-3.8272	-1.49372	11/172	383,2192,2488,3673,3965,5125,5617,6513,29924,29974,81539	ARG1,FBLN1,FSHB,ITGA2,LGALS9,PCSK5,PRL,SLC2A1,EPN1,A1CF,SLC38A1
18_Member	GO Biological Processes	GO:0044703	multi-organism reproductive process	-3.4145	-1.23529	11/192	383,2192,2488,3673,3965,5125,5617,6513,29924,29974,81539	ARG1,FBLN1,FSHB,ITGA2,LGALS9,PCSK5,PRL,SLC2A1,EPN1,A1CF,SLC38A1
19_Summary	GO Biological Processes	GO:0002698	negative regulation of immune effector process	-4.42637	-1.97452	10/122	2,383,710,966,2213,3077,3965,5169,11221,114770,325,1003,1496,1843,2244,6259,9971,9975,23151,54941,83481,4609,23513,28514,2113,3606,3673,6372,6401,7804,7941,10269	A2M,ARG1,SERPING1,CD59,FCGR2B,HFE,LGALS9,ENPP3,DUSP10,PGLYRP2,APCS,CDH5,CTNNA2,DUSP1,FGB,RYK,NR1H4,NR1D2,GRAMD4,RNF125,EPPK1,MYC,SCRIB,DLL1,ETS1,IL18,ITGA2,CXCL6,SELE,LRP8,PLA2G7,ZMPSTE24
19_Member	GO Biological Processes	GO:0002698	negative regulation of immune effector process	-4.42637	-1.97452	10/122	2,383,710,966,2213,3077,3965,5169,11221,114770	A2M,ARG1,SERPING1,CD59,FCGR2B,HFE,LGALS9,ENPP3,DUSP10,PGLYRP2
19_Member	GO Biological Processes	GO:0032102	negative regulation of response to external stimulus	-3.3112	-1.1646	18/443	2,325,383,710,1003,1496,1843,2213,2244,3965,5169,6259,9971,9975,11221,23151,54941,83481	A2M,APCS,ARG1,SERPING1,CDH5,CTNNA2,DUSP1,FCGR2B,FGB,LGALS9,ENPP3,RYK,NR1H4,NR1D2,DUSP10,GRAMD4,RNF125,EPPK1
19_Member	GO Biological Processes	GO:0031348	negative regulation of defense response	-3.00183	-0.94902	13/284	2,325,383,710,1003,2213,3965,5169,9971,9975,11221,23151,54941	A2M,APCS,ARG1,SERPING1,CDH5,FCGR2B,LGALS9,ENPP3,NR1H4,NR1D2,DUSP10,GRAMD4,RNF125
19_Member	GO Biological Processes	GO:0050777	negative regulation of immune response	-2.85715	-0.850104	10/191	2,383,710,966,2213,3077,3965,5169,11221,114770	A2M,ARG1,SERPING1,CD59,FCGR2B,HFE,LGALS9,ENPP3,DUSP10,PGLYRP2
19_Member	GO Biological Processes	GO:0002683	negative regulation of immune system process	-2.46365	-0.606942	17/487	2,325,383,710,966,1843,2213,3077,3965,4609,5169,11221,23151,23513,28514,54941,114770	A2M,APCS,ARG1,SERPING1,CD59,DUSP1,FCGR2B,HFE,LGALS9,MYC,ENPP3,DUSP10,GRAMD4,SCRIB,DLL1,RNF125,PGLYRP2
19_Member	GO Biological Processes	GO:0002832	negative regulation of response to biotic stimulus	-2.30985	-0.515473	7/125	2,383,710,3965,11221,23151,54941	A2M,ARG1,SERPING1,LGALS9,DUSP10,GRAMD4,RNF125
19_Member	GO Biological Processes	GO:0045824	negative regulation of innate immune response	-2.01804	-0.339752	5/78	2,383,710,3965,11221	A2M,ARG1,SERPING1,LGALS9,DUSP10
19_Member	GO Biological Processes	GO:0031347	regulation of defense response	-2.01653	-0.339752	22/767	2,325,383,710,1003,2113,2213,3606,3673,3965,5169,6372,6401,7804,7941,9971,9975,10269,11221,23151,54941,114770	A2M,APCS,ARG1,SERPING1,CDH5,ETS1,FCGR2B,IL18,ITGA2,LGALS9,ENPP3,CXCL6,SELE,LRP8,PLA2G7,NR1H4,NR1D2,ZMPSTE24,DUSP10,GRAMD4,RNF125,PGLYRP2
20_Summary	Reactome Gene Sets	R-HSA-382551	Transport of small molecules	-4.406	-1.95962	28/728	2,319,338,528,3077,3988,5125,5244,5576,6513,6539,6548,6561,6564,6568,6581,6583,8766,9429,10350,23460,23657,26119,55089,63982,81539,84102,266675,846,1645,81855,84879,387700,2170,54677,5071	A2M,APOF,APOB,ATP6V1C1,HFE,LIPA,PCSK5,ABCB4,PRKAR2A,SLC2A1,SLC6A12,SLC9A1,SLC13A1,SLC15A1,SLC17A1,SLC22A3,SLC22A4,RAB11A,ABCG2,ABCA9,ABCA6,SLC7A11,LDLRAP1,SLC38A4,ANO3,SLC38A1,SLC41A2,BEST4,CASR,AKR1C1,SFXN3,MFSD2A,SLC16A12,FABP3,CROT,PRKN
20_Member	Reactome Gene Sets	R-HSA-382551	Transport of small molecules	-4.406	-1.95962	28/728	2,319,338,528,3077,3988,5125,5244,5576,6513,6539,6548,6561,6564,6568,6581,6583,8766,9429,10350,23460,23657,26119,55089,63982,81539,84102,266675	A2M,APOF,APOB,ATP6V1C1,HFE,LIPA,PCSK5,ABCB4,PRKAR2A,SLC2A1,SLC6A12,SLC9A1,SLC13A1,SLC15A1,SLC17A1,SLC22A3,SLC22A4,RAB11A,ABCG2,ABCA9,ABCA6,SLC7A11,LDLRAP1,SLC38A4,ANO3,SLC38A1,SLC41A2,BEST4
20_Member	GO Biological Processes	GO:0042908	xenobiotic transport	-3.15454	-1.06514	5/43	5244,6513,6581,6583,9429	ABCB4,SLC2A1,SLC22A3,SLC22A4,ABCG2
20_Member	Reactome Gene Sets	R-HSA-425407	SLC-mediated transmembrane transport	-3.01848	-0.958375	12/248	6513,6539,6548,6561,6564,6568,6581,6583,23657,55089,81539,84102	SLC2A1,SLC6A12,SLC9A1,SLC13A1,SLC15A1,SLC17A1,SLC22A3,SLC22A4,SLC7A11,SLC38A4,SLC38A1,SLC41A2
20_Member	GO Biological Processes	GO:0015711	organic anion transport	-2.87371	-0.862696	14/330	846,1645,5244,6513,6539,6568,6581,9429,23657,55089,81539,81855,84879,387700	CASR,AKR1C1,ABCB4,SLC2A1,SLC6A12,SLC17A1,SLC22A3,ABCG2,SLC7A11,SLC38A4,SLC38A1,SFXN3,MFSD2A,SLC16A12
20_Member	GO Biological Processes	GO:0015849	organic acid transport	-2.71982	-0.768292	12/269	1645,2170,6513,6539,6583,9429,23657,54677,55089,81539,81855,84879	AKR1C1,FABP3,SLC2A1,SLC6A12,SLC22A4,ABCG2,SLC7A11,CROT,SLC38A4,SLC38A1,SFXN3,MFSD2A
20_Member	GO Biological Processes	GO:0015718	monocarboxylic acid transport	-2.70892	-0.760846	7/106	846,1645,5244,6539,6581,9429,387700	CASR,AKR1C1,ABCB4,SLC6A12,SLC22A3,ABCG2,SLC16A12
20_Member	Reactome Gene Sets	R-HSA-352230	Amino acid transport across the plasma membrane	-2.68174	-0.74724	4/33	6539,23657,55089,81539	SLC6A12,SLC7A11,SLC38A4,SLC38A1
20_Member	Reactome Gene Sets	R-HSA-425393	Transport of inorganic cations/anions and amino acids/oligopeptides	-2.66265	-0.731475	7/108	6539,6548,6564,6568,23657,55089,81539	SLC6A12,SLC9A1,SLC15A1,SLC17A1,SLC7A11,SLC38A4,SLC38A1
20_Member	GO Biological Processes	GO:0098657	import into cell	-2.60051	-0.685604	10/207	5071,6513,6539,6548,6564,6581,6583,23657,55089,81539	PRKN,SLC2A1,SLC6A12,SLC9A1,SLC15A1,SLC22A3,SLC22A4,SLC7A11,SLC38A4,SLC38A1
20_Member	GO Biological Processes	GO:0046942	carboxylic acid transport	-2.57295	-0.675266	11/244	846,1645,5244,6539,6581,9429,23657,55089,81539,81855,387700	CASR,AKR1C1,ABCB4,SLC6A12,SLC22A3,ABCG2,SLC7A11,SLC38A4,SLC38A1,SFXN3,SLC16A12
20_Member	GO Biological Processes	GO:0010232	vascular transport	-2.5106	-0.639691	6/86	6513,6581,9429,81539,84879,387700	SLC2A1,SLC22A3,ABCG2,SLC38A1,MFSD2A,SLC16A12
20_Member	GO Biological Processes	GO:0150104	transport across blood-brain barrier	-2.5106	-0.639691	6/86	6513,6581,9429,81539,84879,387700	SLC2A1,SLC22A3,ABCG2,SLC38A1,MFSD2A,SLC16A12
20_Member	GO Biological Processes	GO:0072337	modified amino acid transport	-2.3723	-0.55685	4/40	6539,6583,23657,387700	SLC6A12,SLC22A4,SLC7A11,SLC16A12
20_Member	GO Biological Processes	GO:0003333	amino acid transmembrane transport	-2.3656	-0.553947	6/92	6539,6583,23657,55089,81539,81855	SLC6A12,SLC22A4,SLC7A11,SLC38A4,SLC38A1,SFXN3
20_Member	GO Biological Processes	GO:1905039	carboxylic acid transmembrane transport	-2.13096	-0.406801	7/135	6513,6539,6583,23657,55089,81539,81855	SLC2A1,SLC6A12,SLC22A4,SLC7A11,SLC38A4,SLC38A1,SFXN3
20_Member	GO Biological Processes	GO:1903825	organic acid transmembrane transport	-2.11407	-0.397901	7/136	6513,6539,6583,23657,55089,81539,81855	SLC2A1,SLC6A12,SLC22A4,SLC7A11,SLC38A4,SLC38A1,SFXN3
