# Supplementary material for: HSDL2 links nutritional cues to bile acid and cholesterol homeostasis
Source: Sci Adv. 2024 May 31;10(22):eadk9681. doi: 10.1126/sciadv.adk9681 (PMC11141617; doi:10.1126/sciadv.adk9681)
Supplement: Supplementary file 2 — Tables S1 to S13 [file sciadv.adk9681_tables_s1_to_s13.zip › adk9681_Table S4.xlsx]

## Sheet: Sheet1
Table S4. Decision matrix used to prioritize candidate genes linked to catabolism in hepatocytes.
			FILTERING	SCORING MATRIX
			Most differently expressed genes Fold change < 0.7 and > 1.3 [106 genes]	Pattern of expression in liver upon fasting (Hakvoort et al. 2011, ref.7) (reduced=1; increased=1; biphasic =1; no data =0.5; no effect=0)	Intensity of gene expression change upon fasting (Hakvoort et al. 2011, ref.7) (scale of change from 0 to 1)	Consistence between in vivo and in vitro data (Hakvoort et al. 2011, ref.7) (increased in fasting, elevated in High clones = 1 decreased in fasting, reduced in High clones = 1	Tissue distribution in mice: High expression in the liver (Wu et al. 2013; Wu et al. 2016, ref.37-38). Expression in the liver 3x above the media expression in tissues
ID	Gene Symbol	P Value	Fold change	Pattern	Intensity	Consistence	Tissue distribution	Score
17799134	Hsdl2 // Hsdl2 // Hsdl2	0.00047353	1.44204	1	1	1	1	4
17860138	Cps1 // Cps1 // Cps1	0.0136723	1.55934	1	1	1	1	4
17627770	Vnn3 // Vnn3	0.00595255	1.4299	1	0.8	1	1	3.8
17662880	Abca6 // Abca6 // Abca6 // Abca6 // Abca6	0.0003284	1.67541	1	0.7	1	1	3.7
17721797	Rnf125 // Rnf125 // Rnf125 // Rnf125	0.00157104	1.38226	1	0.6	1	1	3.6
17789549	Pon3 // Pon3 // Pon3 // Pon3	0.00169108	1.64269	1	0.4	1	1	3.4
17775062	Cd59 // Cd59 // Cd59 // Cd59	0.0135123	1.54061	1	0.4	1	1	3.4
17781157	Abcb4 // Abcb4 // Abcb4 // Abcb4 // Abcb4 // Abcb4	0.00662974	1.44999	1	0.4	1	1	3.4
17814603	Apob // Apob // Apob	0.00485351	1.51239	1	0.2	1	1	3.2
17698125	Rnase4 // Rnase4 // Rnase4 // Rnase4 // Rnase4 // Rnase4 // Rnase4 // Rnase4 // Rnase4 // Rnase4 // Rnase4 // Rnase4	0.00191498	1.41469	1	0.2	1	1	3.2
17641795	Cyp26a1 // Cyp26a1 // Cyp26a1 // Cyp26a1 // Cyp26a1	0.0217664	1.32244	1	0.2	1	1	3.2
17642593	Cyp17a1 // Cyp17a1 // Cyp17a1 // Cyp17a1 // Cyp17a1	0.0289762	2.42934	1	1	1	0	3
17745550	Ghr // Ghr // Ghr // Ghr // Ghr // Ghr // Ghr // Ghr	0.00923276	1.47504	1	0.8	0	1	2.8
17689457	Ociad2 // Ociad2	0.044469	1.36352	1	0.8	0	1	2.8
17783946	Abcg2 // Abcg2 // Abcg2 // Abcg2 // Abcg2 // Abcg2 // Abcg2 // Abcg2 // Abcg2	0.0237379	2.25374	1	0.6	0	1	2.6
17854134	Gsta2 // Gsta2 // Gsta2	0.00106944	2.07968	1	0.6	0	1	2.6
17814063	Xdh // Xdh // Xdh	0.00138218	1.88229	1	0.6	0	1	2.6
17844008	Il18 // Il18 // Il18 // Il18 // Il18 // Il18 // Il18	0.0005021	1.58967	1	0.6	0	1	2.6
17750822	S1pr1 // S1pr1 // S1pr1 // S1pr1	0.00240169	1.47051	1	0.6	0	1	2.6
17692999	Cds1 // Cds1 // Cds1 // Cds1 // Cds1	0.00301418	1.32111	1	0.3	1	0	2.3
17628529	Park2 // Park2 // Park2 // Park2 // Park2 // Park2 // Park2 // Park2 // Park2 // Park2 // Park2 // Park2 // Park2 // Park2 // Park2 // Park2 // Park2 // Park2 // Park2 // Park2 // Park2 // Park2 // Park2 // Park2 // Park2 // Park2 // Park2 // Park2 // Park2 // Park2	0.00808455	1.42465	1	0.2	1	0	2.2
17843324	Vwa5a // Vwa5a // Vwa5a // Vwa5a // Vwa5a // Vwa5a // LOC100909460 // Vwa5a // Vwa5a // LOC100909460	0.0121394	1.36516	1	0.2	1	0	2.2
17801079	Cyp4a1 // Cyp4a1 // Cyp4a1 // Cyp4a1 // Cyp4a1 // Cyp4a1	0.00021327	7.54913	0.5	0	0	1	1.5
17881825	Fam55b // Fam55b	0.0250048	2.86812	0.5	0	0	1	1.5
17786837	Mug2 // Mug2	0.0480665	2.17944	0.5	0	0	1	1.5
17641955	LOC100361492 // LOC100361492 // Cyp2c24 // LOC100361492	0.0162567	2.07641	0.5	0	0	1	1.5
17839510	Cyp2d2 // Cyp2d2 // Cyp2d2 // Cyp2d2 // Cyp2d2 // Cyp2d2	0.0022403	2.05522	0.5	0	0	1	1.5
17832872	Apon // Apon // Apon // Apon // Apon	0.00758705	1.91547	0.5	0	0	1	1.5
17841480	Csad // Csad // Csad // Csad // Csad // Csad // Csad // Csad // Csad	0.0006728	1.90673	0.5	0	0	1	1.5
17641679	Slc16a12 // Slc16a12 // Slc16a12	0.0126861	1.76191	0.5	0	0	1	1.5
17788833	Gsap // Gsap // Gsap // Gsap	0.0145974	1.71509	0.5	0	0	1	1.5
17691076	Sec14l4 // Sec14l4	3.42e-05	1.5743	0.5	0	0	1	1.5
17801533	RGD1305347 // RGD1305347 // RGD1305347	0.0062125	1.5078	0.5	0	0	1	1.5
17686022	Fmo4 // Fmo4 // Fmo4 // Fmo4 // Fmo4 // Fmo4 // Fmo4 // Fmo4	0.00066115	1.46256	0.5	0	0	1	1.5
17789755	Tmem106b // Tmem106b // Tmem106b // Tmem106b	0.00129476	1.42831	0.5	0	0	1	1.5
17835248	Amdhd1 // Amdhd1	0.0366124	1.42778	0.5	0	0	1	1.5
17794729	C1s // C1s // C1s // C1s // C1s	0.00415162	1.42745	0.5	0	0	1	1.5
17625007	A1cf // A1cf // A1cf // A1cf // A1cf // A1cf // A1cf // A1cf	0.00634263	1.34453	0.5	0	0	1	1.5
17781795	Cped1 // Cped1 // Cped1 // Cped1	0.0409257	1.34088	0.5	0	0	1	1.5
17865351	Mreg // Mreg // Mreg	0.0227104	0.656751	0.5	0	0	1	1.5
17789537	Pon1 // Pon1 // Pon1 // Pon1 // Pon1	0.00073556	3.40801	0	0	0	1	1
17706052	Itih4 // Itih4 // Itih4 // Itih4 // Itih4	0.0194748	2.77671	0	0	0	1	1
17777602	Hao1 // Hao1 // Hao1 // Hao1	0.00018869	2.76794	0	0	0	1	1
17721778	Ttr // Ttr // Ttr // Ttr // Ttr // Ttr // Ttr // Ttr // Ttr // Ttr // Ttr // Slc25a1	5.66e-05	2.74956	0	0	0	1	1
17861457	Spp2 // Spp2 // Spp2	0.0256608	2.00643	0	0	0	1	1
17834262	Pglyrp2 // Pglyrp2 // Pglyrp2 // Pglyrp2 // Pglyrp2	0.0333224	1.76493	0	0	0	1	1
17774023	Serping1 // Serping1 // Serping1	0.0124589	1.75706	0	0	0	1	1
17610985	Arg1 // Arg1 // Arg1 // Arg1 // Arg1	0.00528233	1.68059	0	0	0	1	1
17610971	Smlr1 // Smlr1 // Smlr1	0.00784601	1.68046	0	0	0	1	1
17687126	Adck3 // Adck3 // Adck3	0.00094049	1.54159	0	0	0	1	1
17719486	Hfe // Hfe // Hfe // Hfe // Hfe // Hfe // Hfe // Hfe // Hfe	0.00735265	1.49055	0	0	0	1	1
17689038	Ugt2b17 // Ugt2b17 // Ugt2b17 // Ugt2b17 // Ugt2b17 // Ugt2b17	0.04367	1.46456	0	0	0	1	1
17852258	Bco2 // Bco2 // Bco2 // Bco2 // Bco2	0.00284568	1.44421	0	0	0	1	1
17789192	Crot // Crot // Crot // Crot // Crot // Crot	0.00115877	1.39701	0	0	0	1	1
17641121	Aldh1a7 // Aldh1a7	0.00653452	1.37746	0	0	0	1	1
17782404	Tmem140 // Tmem140 // Tmem140 // Tmem140 // Tmem140	0.031945	1.36832	0	0	0	1	1
17781253	Cldn12 // Cldn12	0.0464123	1.36651	0	0	0	1	1
17687364	Marc1 // Marc1	0.0102676	1.36286	0	0	0	1	1
17748274	Fgb // Fgb // Fgb // Fgb // Fgb // Fgb // Fgb // Fgb	0.00442428	1.35223	0	0	0	1	1
17695811	Tcn2 // Tcn2 // Tcn2	0.0419678	1.34668	0	0	0	1	1
17866842	Nudt12 // Nudt12	0.0102078	1.32473	0	0	0	1	1
17810897	Tinagl1 // Tinagl1 // Tinagl1 // Tinagl1	0.0136225	0.68203	0	0	0	1	1
17625478	Cyp2c6v1 // LOC679216 // Cyp2c6v1	3.26e-05	9.19015	0.5	0	0	0	0.5
17614591	Cyp2a1 // Cyp2a1 // Cyp2a1 // Cyp2a1	0.00324136	5.79888	0.5	0	0	0	0.5
17641633	RGD1565682 // RGD1565682 // RGD1565682	0.00792996	4.78593	0.5	0	0	0	0.5
17786761	A1i3 // A1i3 // Cpamd8 // A1i3	0.000762	3.28697	0.5	0	0	0	0.5
17881341	LOC681458 // LOC681458 // LOC681458	0.00195537	2.70842	0.5	0	0	0	0.5
17881405	Kng2 // Kng2 // Kng2 // Kng2 // Kng2 // Kng2	2.75e-05	2.2524	0.5	0	0	0	0.5
17659447	LOC102552988 // LOC102552988 // LOC102552988 // Gm11437 // Gm11437	0.00201731	1.96695	0.5	0	0	0	0.5
17626890	LOC102550729 // LOC102550729 // LOC102550729	0.0416242	1.96391	0.5	0	0	0	0.5
17881359	Urad	0.0029414	1.76039	0.5	0	0	0	0.5
17867621	Cyp2c13 // Cyp2c13 // Cyp2c13 // Cyp2c13 // Cyp2c13 // Cyp2c13	0.0460019	1.57768	0.5	0	0	0	0.5
17867631	Cyp2c12 // Cyp2c12 // Cyp2c12 // Cyp2c12	0.0374881	1.54893	0.5	0	0	0	0.5
17863393	LOC501110 // LOC501110 // LOC501110 // LOC501110 // LOC501110	0.0436929	1.53099	0.5	0	0	0	0.5
17722738	LOC102552497	0.00615387	1.50537	0.5	0	0	0	0.5
17688961	RGD1561381 // RGD1561381 // RGD1561381	0.00409735	1.49339	0.5	0	0	0	0.5
17786724	A2m // A2m // LOC100911545 // A2m // A2m // A2m	0.0001783	1.48453	0.5	0	0	0	0.5
17864603	Ankrd44 // Ankrd44	0.00041114	1.444	0.5	0	0	0	0.5
17698068	Olr1616 // Olr1616	0.00484606	1.43811	0.5	0	0	0	0.5
17813042	Rnf207 // Rnf207	7.09e-05	1.36991	0.5	0	0	0	0.5
17628993	Vom2r11 // Vom2r11	0.00073991	1.36675	0.5	0	0	0	0.5
17696871	LOC100909497	0.00095127	1.34442	0.5	0	0	0	0.5
17781213	LOC100910867 // LOC100910867 // LOC100910867 // LOC100910867 // LOC100910867	0.0262258	1.33436	0.5	0	0	0	0.5
17717673	LOC680200 // LOC680200 // LOC680200	0.00890667	1.32602	0.5	0	0	0	0.5
17627736	Taar8a // Taar8a // Taar8a // LOC100910174 // Taar8a // LOC100910174	0.00567184	1.31827	0.5	0	0	0	0.5
17851136	Olr1194 // Olr1194	0.0252303	0.684452	0.5	0	0	0	0.5
17795527	Ly49si1 // Ly49si1 // Ly49si1	0.0345362	0.680869	0.5	0	0	0	0.5
17747235	Slc7a11 // Slc7a11 // Slc7a11	0.0270768	0.663771	0.5	0	0	0	0.5
17826861	LOC100365212 // LOC100365212	0.00322731	0.658833	0.5	0	0	0	0.5
17787154	Pianp // Pianp // Pianp	0.0100079	0.645328	0.5	0	0	0	0.5
17746421	Hnf4g // Hnf4g // Hnf4g	0.027876	1.71382	0	0	0	0	0
17624305	Glyatl2 // Glyatl2 // Glyatl2 // Glyatl2	0.033441	1.70712	0	0	0	0	0
17641159	Gda // Gda // Gda // Gda	0.0207477	1.61737	0	0	0	0	0
17789572	Pdk4 // Pdk4 // Pdk4 // Pdk4	0.0474914	1.57906	0	0	0	0	0
17719470	Slc17a1 // Slc17a1 // Slc17a1 // Slc17a1 // Slc17a1	0.0213098	1.53168	0	0	0	0	0
17781257	Cdk14 // Cdk14 // Cdk14 // Cdk14 // Cdk14	0.0243895	1.42528	0	0	0	0	0
17843512	Usp2 // Usp2 // Usp2 // Usp2 // Usp2 // Usp2 // Usp2 // Usp2	0.0464952	1.39615	0	0	0	0	0
17750199	Cttnbp2nl // Cttnbp2nl	0.0246813	1.38648	0	0	0	0	0
17789297	Akap9 // Akap9 // Akap9	0.013975	1.35086	0	0	0	0	0
17659910	Scpep1 // Scpep1 // Scpep1 // Scpep1	0.00030519	1.34379	0	0	0	0	0
17644874	Dusp1 // Dusp1 // Dusp1 // Dusp1	0.0487863	1.34274	0	0	0	0	0
17825147	Igh-6	0.0229061	1.33745	0	0	0	0	0
17813740	Dync2li1 // Dync2li1 // Dync2li1 // Dync2li1 // Dync2li1	0.00702776	1.32698	0	0	0	0	0
17839047	Mfng // Mfng // Mfng	0.044099	1.30131	0	0	0	0	0
17795674	Klra5 // LOC100911234 // Ly49i4 // Ly49i2 // Klra5 // LOC100911234 // Klra5	0.015908	0.632853	0	0	0	0	0
17611941	Slc22a3 // Slc22a3 // Slc22a3	0.00128058	0.440542	0	0	0	0	0
