# Supplementary material for: HSDL2 links nutritional cues to bile acid and cholesterol homeostasis
Source: Sci Adv. 2024 May 31;10(22):eadk9681. doi: 10.1126/sciadv.adk9681 (PMC11141617; doi:10.1126/sciadv.adk9681)
Supplement: Supplementary file 2 — Tables S1 to S13 [file sciadv.adk9681_tables_s1_to_s13.zip › adk9681_Table S5.xlsx]

## Sheet: Correl. with Hsdl2 - all genes
Table S5. List of genes correlating with Hsdl2 in mouse tissues/cell types.
gene symbol	id	reporter	Correlation coefficient		Unique genes (159)
Hsdl2	72479	1426856_at	1		2310040G07Rik
Fitm2	228859	1454935_at	0.8962		Abcc9
Plin5	66968	1424937_at	0.891		Acaa2
Hadhb	231086	1426522_at	0.8803		Acacb
Plin5	66968	1441915_s_at	0.879		Acadl
Etfdh	66841	1451084_at	0.8765		Acadm
Pdhb	68263	1416090_at	0.8698		Acadvl
Ech1	51798	1448491_at	0.8641		Acat1
Rmdn1	66302	1418658_at	0.8582		Aco2
Decr1	67460	1449443_at	0.8451		Acot13
Vegfb	22340	1451803_a_at	0.844		Acsl1
Cox7a1	12865	1418709_at	0.8401		Actn2
Sorbs1	20411	1440311_at	0.8398		Afg1l
Hadha	97212	1452173_at	0.8278		Ankrd40
Gatd3a	28295	1449000_at	0.827		Apoo
Oxld1	66431	1460254_at	0.8243		Atp5a1
Idh3b	170718	1441271_at	0.8239		Atp5h
Dlat	235339	1426264_at	0.822		Atp5k
Hadhb	231086	1437172_x_at	0.8215		Bmp10
Ndufa10	67273	1448934_at	0.8213		Bola3
Eci1	13177	1418321_at	0.8191		C030006K11Rik
Oxld1	66431	1441878_s_at	0.8176		C1qtnf9
Ndufv1	17995	1456015_x_at	0.8163		Cacna1c
Acadvl	11370	1424184_at	0.8152		Calr3
Dlat	235339	1426265_x_at	0.8115		Cbr4
Sirt5	68346	1428916_s_at	0.8114		Cd36
Ndufv3	78330	1424628_a_at	0.8114		Cdh13
Ndufab1	70316	1428159_s_at	0.8107		Chkb
Hsdl2	72479	1426857_a_at	0.8098		Coq3
Etfa	110842	1423972_at	0.8093		Coq6
Fh1	14194	1424828_a_at	0.809		Coq8a
Ndufa10	67273	1418068_at	0.806		Coq9
Ndufv1	17995	1415966_a_at	0.8058		Cox6a2
Qki	19317	1429736_at	0.8058		Cox6c
Fam210a	108654	1434977_at	0.8053		Cox7a1
Ndufs1	227197	1425143_a_at	0.8025		Cox8b
Ankrd40	71452	1453744_a_at	0.8006		Cpt1b
Uqcc1	56046	1448337_at	0.7995		Cpt2
Coq3	230027	1437364_at	0.798		Cs
Dld	13382	1423159_at	0.7978		Cyc1
Mpc1	55951	1453651_a_at	0.7964		Ddo
Cs	12974	1450667_a_at	0.7962		Decr1
Ndufs6b	623286	1433603_at	0.7944		Dlat
Ndufs6	407785	1433603_at	0.7944		Dld
Ndufb5	66046	1417102_a_at	0.7924		Dlst
Pyurf	66459	1428556_at	0.7918		Dnajc28
Decr1	67460	1419367_at	0.7915		Ech1
Uqcrc2	67003	1428631_a_at	0.7913		Eci1
Ptgr2	77219	1433503_at	0.791		Eci2
Coq8a	67426	1417066_at	0.7901		Eef1akmt1
Ndufb10	68342	1428322_a_at	0.7891		Egln1
Ndufab1-ps	102634451	1447919_x_at	0.788		Endog
Ndufab1	70316	1447919_x_at	0.788		Etfa
Vldlr	22359	1417900_a_at	0.7869		Etfb
Gm44502	100134861	1418328_at	0.785		Etfdh
Cpt1b	12895	1418328_at	0.785		Fabp3
Chkb	12651	1418328_at	0.785		Fam210a
C030006K11Rik	223665	1451085_at	0.7844		Fh1
Aco2	11429	1436934_s_at	0.7842		Fhod3
Nipsnap2	14467	1419484_a_at	0.7839		Fitm2
Acaa2	52538	1428146_s_at	0.7835		Fmc1
Ndufv2	72900	1452692_a_at	0.7835		Foxred1
Bola3	78653	1433970_at	0.7822		Fxyd1
Uqcrfs1	66694	1450968_at	0.7808		Gatd3a
Pdha1	18597	1418560_at	0.7805		Gm44502
Fmc1	66117	1416367_at	0.7803		Hadh
Uqcr11	66594	1448292_at	0.7783		Hadha
Dlat	235339	1452005_at	0.7781		Hadhb
Acacb	100705	1427052_at	0.7779		Hsdl2
Fam210a	108654	1436219_at	0.7766		Idh3a
Idh3a	67834	1422501_s_at	0.7733		Idh3b
Idh3a	67834	1422500_at	0.7695		Idh3g
Ndufv2	72900	1438159_x_at	0.7689		Irx4
Ndufb9	66218	1436803_a_at	0.7683		Ivd
Ivd	56357	1449001_at	0.7681		Kcng2
Acot13	66834	1417316_at	0.768		Lgr6
Afg1l	215951	1427073_at	0.7673		Lmod2
Pdhb	68263	1448214_at	0.7672		Lrrc2
Coq6	217707	1426902_at	0.7645		Lrrc39
Ndufs3	68349	1423737_at	0.7643		Mb
Ndufb8	67264	1448198_a_at	0.7631		Mcrip2
Coq9	67914	1428134_at	0.763		Mlip
Mmrn2	105450	1439518_at	0.7628		Mmrn2
Acadl	11363	1448987_at	0.7615		Mpc1
Cd36	12491	1450884_at	0.7608		Mpc2
Ndufs7	75406	1451312_at	0.7601		Mrps36
Sdhb	67680	1418005_at	0.76		Myh6
Ndufb3	66495	1416547_at	0.7594		Myh7
Ndufa8	68375	1423692_at	0.7591		Myl2
Myl2	17906	1448394_at	0.7578		Myl3
Qki	19317	1429735_at	0.7577		Myoz2
Aco2	11429	1451002_at	0.757		Ndufa10
Ptgr2	77219	1453156_s_at	0.7562		Ndufa3
Sdha	66945	1426688_at	0.7562		Ndufa5
Endog	13804	1421097_at	0.7552		Ndufa8
Acat1	110446	1424182_at	0.7537		Ndufab1
Uqcrc2	67003	1435757_a_at	0.7535		Ndufab1-ps
Ndufs7	75406	1424313_a_at	0.7534		Ndufb10
Ndufb11	104130	1455911_x_at	0.7532		Ndufb11
Osgepl1	72085	1435127_a_at	0.7502		Ndufb3
Mb	17189	1451203_at	0.7501		Ndufb4
Idh3g	15929	1416788_a_at	0.7501		Ndufb4b
Acsl1	14081	1423883_at	0.75		Ndufb4c
Sorbs1	20411	1455967_at	0.7497		Ndufb5
Mpc2	70456	1423833_a_at	0.7492		Ndufb6
Lrrc39	109245	1453592_at	0.749		Ndufb7
Ndufb11	104130	1416057_at	0.7485		Ndufb8
Ogdh	18293	1451274_at	0.7475		Ndufb9
Calr3	73316	1431255_at	0.7463		Ndufc1
Pdha1	18597	1449137_at	0.7447		Ndufs1
Cyc1	66445	1416604_at	0.7444		Ndufs3
Myl3	17897	1427768_s_at	0.7444		Ndufs4
Ndufb11	104130	1416056_a_at	0.7444		Ndufs6
Cs	12974	1422578_at	0.7442		Ndufs6b
Qki	19317	1441964_at	0.7441		Ndufs7
Ndufc1	66377	1416285_at	0.7416		Ndufs8
Idh3b	170718	1418886_s_at	0.741		Ndufv1
C1qtnf9	239126	1442033_at	0.741		Ndufv2
Ndufb7	66916	1416417_a_at	0.7406		Ndufv3
Sspn	16651	1417644_at	0.7405		Nipsnap2
Ttn	22138	1444638_at	0.7401		Nos3
Suclg1	56451	1415891_at	0.7396		Ogdh
Fam210a	108654	1434978_at	0.7385		Osgepl1
Ndufb6	230075	1434057_at	0.7382		Oxld1
Cox8b	12869	1449218_at	0.7376		Pdha1
Foxred1	235169	1451354_at	0.7347		Pdhb
Fabp3	14077	1416023_at	0.7346		Pdhx
Ndufb5	66046	1448589_at	0.7339		Pdk4
Ndufa5	68202	1417286_at	0.7337		Plet1os
Ddo	70503	1439096_at	0.7333		Plin5
Cox6c	12864	1434491_a_at	0.7327		Popdc2
Acaa2	52538	1428145_at	0.7327		Ptgr2
Sdha	66945	1426689_s_at	0.7318		Pyurf
Eef1akmt1	68043	1435269_at	0.7317		Qki
Slc25a20	57279	1423108_at	0.7313		Rmdn1
Lrrc2	74249	1427388_at	0.7309		Ryr2
Slc25a34	384071	1455506_at	0.7297		Sdha
Eci2	23986	1431012_a_at	0.7288		Sdhb
Acadm	11364	1415984_at	0.7287		Sirt5
Myl3	17897	1427769_x_at	0.7286		Slc25a20
Ndufb7	66916	1448331_at	0.7286		Slc25a34
Fxyd1	56188	1421374_a_at	0.7284		Slc4a3
Trdn	76757	1451801_at	0.7278		Sln
Ndufs4	17993	1448959_at	0.7277		Sorbs1
Plet1os	69631	1453552_at	0.7274		Sspn
Ndufv1	17995	1415967_at	0.7266		Sucla2
Ndufa3	66091	1452790_x_at	0.7266		Suclg1
Yipf7	75581	1422927_at	0.7261		Tecrl
Endog	13804	1438317_a_at	0.7252		Trdn
Idh3a	67834	1432016_a_at	0.7248		Ttn
Dlst	78920	1423710_at	0.7241		Uqcc1
Myoz2	59006	1418769_at	0.7238		Uqcr11
Lgr6	329252	1427028_at	0.7232		Uqcrb
Pdhx	27402	1456090_at	0.7232		Uqcrc2
Cpt2	12896	1416772_at	0.7224		Uqcrfs1
Sorbs1	20411	1428471_at	0.7222		Vegfb
Idh3g	15929	1416789_at	0.7221		Vldlr
Actn2	11472	1448327_at	0.722		Yae1d1
Lmod2	93677	1452345_at	0.722		Yipf7
Etfb	110826	1428181_at	0.7216
Cbr4	234309	1451398_at	0.7204
Atp5h	71679	1435112_a_at	0.7204
Mrps36	66128	1423242_at	0.7202
Acsl1	14081	1450643_s_at	0.7194
Cdh13	12554	1434115_at	0.7191
Ndufb4c	100041273	1428075_at	0.7188
Ndufb4b	100042503	1428075_at	0.7188
Ndufb4	68194	1428075_at	0.7188
Uqcrb	67530	1416337_at	0.7175
Cox6a2	12862	1417607_at	0.7173
Fhod3	225288	1435551_at	0.7173
Bmp10	12154	1421763_at	0.7164
Dnajc28	246738	1420542_at	0.7163
Irx4	50916	1419539_at	0.716
Sln	66402	1420884_at	0.7157
Myh7	140781	1448554_s_at	0.7151
Myh6	17888	1448554_s_at	0.7151
Trdn	76757	1451940_x_at	0.715
Hadh	15107	1460184_at	0.7146
Egln1	112405	1451110_at	0.7146
Cox6a2	12862	1457633_x_at	0.7138
Mcrip2	68241	1417212_at	0.7136
Ndufs8	225887	1434579_x_at	0.7133
Abcc9	20928	1435751_at	0.7132
Ndufs8	225887	1455283_x_at	0.713
Slc25a20	57279	1423109_s_at	0.7129
Atp5a1	11946	1449710_s_at	0.7118
2310040G07Rik	70284	1432554_at	0.7108
Ryr2	20191	1421126_at	0.7106
Atp5k	11958	1434053_x_at	0.7103
Mlip	69642	1453059_at	0.7101
Pdk4	27273	1417273_at	0.7093
Osgepl1	72085	1428557_a_at	0.7088
Atp5k	11958	1422525_at	0.7084
Sorbs1	20411	1417358_s_at	0.7082
Slc4a3	20536	1453687_at	0.7078
Trdn	76757	1426134_at	0.7075
Sucla2	20916	1452206_at	0.707
Ndufa3	66091	1428464_at	0.7069
Yae1d1	67008	1449557_at	0.7061
Apoo	68316	1452800_a_at	0.7057
Nos3	18127	1422622_at	0.7053
Myl3	17897	1428266_at	0.7046
Popdc2	64082	1417806_at	0.703
Kcng2	240444	1434838_at	0.7019
Ndufb9	66218	1452184_at	0.7015
Ndufv2	72900	1428179_at	0.7011
Cacna1c	12288	1421297_a_at	0.7009
Tecrl	243078	1437482_at	0.7003
