# Supplementary material for: HSDL2 links nutritional cues to bile acid and cholesterol homeostasis
Source: Sci Adv. 2024 May 31;10(22):eadk9681. doi: 10.1126/sciadv.adk9681 (PMC11141617; doi:10.1126/sciadv.adk9681)
Supplement: Supplementary file 2 — Tables S1 to S13 [file sciadv.adk9681_tables_s1_to_s13.zip › adk9681_Table S6.xlsx]

## Sheet: Table S6
Table S6. Metascape analysis presenting the cellular processes enriched from the genes correlating with Hsdl2 in mouse tissues/cell types.
GroupID	Category	Term	Description	LogP	Log(q-value)	InTerm_InList	Genes	Symbols
1_Summary	GO Biological Processes	GO:0045333	cellular respiration	-88.9198	-84.5714	58/194	50,498,521,1339,1345,1346,1431,1537,1737,1738,1743,2108,2109,2110,2271,2631,3419,3420,3421,4696,4698,4702,4705,4706,4709,4710,4711,4712,4713,4714,4715,4716,4717,4719,4722,4723,4724,4726,4728,4729,4731,4967,5160,5162,6389,6390,7381,7385,7386,8802,8803,10476,10975,54539,57017,92259,246269,374291,5166,8050,25874,51660,34,37,38,948,1375,1376,4846,6262,788,2180,32,4624,4625,128486,775,55572,1120,55245…	ACO2,ATP5F1A,ATP5ME,COX6A2,COX6C,COX7A1,CS,CYC1,DLAT,DLD,DLST,ETFA,ETFB,ETFDH,FH,NIPSNAP2,IDH3A,IDH3B,IDH3G,NDUFA3,NDUFA5,NDUFA8,NDUFA10,NDUFAB1,NDUFB3,NDUFB4,NDUFB5,NDUFB6,NDUFB7,NDUFB8,NDUFB9,NDUFB10,NDUFC1,NDUFS1,NDUFS3,NDUFV1,NDUFS4,NDUFS6,NDUFS8,NDUFV2,NDUFV3,OGDH,PDHA1,PDHB,SDHA,SDHB,UQCRB,UQCRC2,UQCRFS1,SUCLG1,SUCLA2,ATP5PD,UQCR11,NDUFB11,COQ9,MRPS36,AFG1L,NDUFS7,PDK4,PDHX,MPC2,MPC1,ACADM,…
1_Member	GO Biological Processes	GO:0045333	cellular respiration	-88.9198	-84.5714	58/194	50,498,521,1339,1345,1346,1431,1537,1737,1738,1743,2108,2109,2110,2271,2631,3419,3420,3421,4696,4698,4702,4705,4706,4709,4710,4711,4712,4713,4714,4715,4716,4717,4719,4722,4723,4724,4726,4728,4729,4731,4967,5160,5162,6389,6390,7381,7385,7386,8802,8803,10476,10975,54539,57017,92259,246269,374291	ACO2,ATP5F1A,ATP5ME,COX6A2,COX6C,COX7A1,CS,CYC1,DLAT,DLD,DLST,ETFA,ETFB,ETFDH,FH,NIPSNAP2,IDH3A,IDH3B,IDH3G,NDUFA3,NDUFA5,NDUFA8,NDUFA10,NDUFAB1,NDUFB3,NDUFB4,NDUFB5,NDUFB6,NDUFB7,NDUFB8,NDUFB9,NDUFB10,NDUFC1,NDUFS1,NDUFS3,NDUFV1,NDUFS4,NDUFS6,NDUFS8,NDUFV2,NDUFV3,OGDH,PDHA1,PDHB,SDHA,SDHB,UQCRB,UQCRC2,UQCRFS1,SUCLG1,SUCLA2,ATP5PD,UQCR11,NDUFB11,COQ9,MRPS36,AFG1L,NDUFS7
1_Member	GO Biological Processes	GO:0009060	aerobic respiration	-87.6737	-83.6263	55/162	50,498,521,1339,1345,1346,1431,1537,1737,1738,1743,2271,2631,3419,3420,3421,4696,4698,4702,4705,4706,4709,4710,4711,4712,4713,4714,4715,4716,4717,4719,4722,4723,4724,4726,4728,4729,4731,4967,5160,5162,6389,6390,7381,7385,7386,8802,8803,10476,10975,54539,57017,92259,246269,374291	ACO2,ATP5F1A,ATP5ME,COX6A2,COX6C,COX7A1,CS,CYC1,DLAT,DLD,DLST,FH,NIPSNAP2,IDH3A,IDH3B,IDH3G,NDUFA3,NDUFA5,NDUFA8,NDUFA10,NDUFAB1,NDUFB3,NDUFB4,NDUFB5,NDUFB6,NDUFB7,NDUFB8,NDUFB9,NDUFB10,NDUFC1,NDUFS1,NDUFS3,NDUFV1,NDUFS4,NDUFS6,NDUFS8,NDUFV2,NDUFV3,OGDH,PDHA1,PDHB,SDHA,SDHB,UQCRB,UQCRC2,UQCRFS1,SUCLG1,SUCLA2,ATP5PD,UQCR11,NDUFB11,COQ9,MRPS36,AFG1L,NDUFS7
1_Member	Reactome Gene Sets	R-HSA-1428517	The citric acid (TCA) cycle and respiratory electron transport	-87.1382	-83.2669	56/178	50,498,521,1345,1431,1537,1737,1738,1743,2108,2109,2110,2271,3419,3420,3421,4696,4698,4702,4705,4706,4709,4710,4711,4712,4713,4714,4715,4716,4717,4719,4722,4723,4724,4726,4728,4729,4731,4967,5160,5162,5166,6389,6390,7381,7385,7386,8050,8802,8803,10476,10975,25874,51660,54539,374291	ACO2,ATP5F1A,ATP5ME,COX6C,CS,CYC1,DLAT,DLD,DLST,ETFA,ETFB,ETFDH,FH,IDH3A,IDH3B,IDH3G,NDUFA3,NDUFA5,NDUFA8,NDUFA10,NDUFAB1,NDUFB3,NDUFB4,NDUFB5,NDUFB6,NDUFB7,NDUFB8,NDUFB9,NDUFB10,NDUFC1,NDUFS1,NDUFS3,NDUFV1,NDUFS4,NDUFS6,NDUFS8,NDUFV2,NDUFV3,OGDH,PDHA1,PDHB,PDK4,SDHA,SDHB,UQCRB,UQCRC2,UQCRFS1,PDHX,SUCLG1,SUCLA2,ATP5PD,UQCR11,MPC2,MPC1,NDUFB11,NDUFS7
1_Member	GO Biological Processes	GO:0015980	energy derivation by oxidation of organic compounds	-84.002	-80.2557	60/264	34,37,50,498,521,1339,1345,1346,1431,1537,1737,1738,1743,2108,2109,2110,2271,2631,3419,3420,3421,4696,4698,4702,4705,4706,4709,4710,4711,4712,4713,4714,4715,4716,4717,4719,4722,4723,4724,4726,4728,4729,4731,4967,5160,5162,6389,6390,7381,7385,7386,8802,8803,10476,10975,54539,57017,92259,246269,374291	ACADM,ACADVL,ACO2,ATP5F1A,ATP5ME,COX6A2,COX6C,COX7A1,CS,CYC1,DLAT,DLD,DLST,ETFA,ETFB,ETFDH,FH,NIPSNAP2,IDH3A,IDH3B,IDH3G,NDUFA3,NDUFA5,NDUFA8,NDUFA10,NDUFAB1,NDUFB3,NDUFB4,NDUFB5,NDUFB6,NDUFB7,NDUFB8,NDUFB9,NDUFB10,NDUFC1,NDUFS1,NDUFS3,NDUFV1,NDUFS4,NDUFS6,NDUFS8,NDUFV2,NDUFV3,OGDH,PDHA1,PDHB,SDHA,SDHB,UQCRB,UQCRC2,UQCRFS1,SUCLG1,SUCLA2,ATP5PD,UQCR11,NDUFB11,COQ9,MRPS36,AFG1L,NDUFS7
1_Member	GO Biological Processes	GO:0006091	generation of precursor metabolites and energy	-73.2903	-69.6408	61/410	34,37,38,50,498,521,1339,1345,1346,1431,1537,1737,1738,1743,2108,2109,2110,2271,2631,3419,3420,3421,4696,4698,4702,4705,4706,4709,4710,4711,4712,4713,4714,4715,4716,4717,4719,4722,4723,4724,4726,4728,4729,4731,4967,5160,5162,6389,6390,7381,7385,7386,8802,8803,10476,10975,54539,57017,92259,246269,374291	ACADM,ACADVL,ACAT1,ACO2,ATP5F1A,ATP5ME,COX6A2,COX6C,COX7A1,CS,CYC1,DLAT,DLD,DLST,ETFA,ETFB,ETFDH,FH,NIPSNAP2,IDH3A,IDH3B,IDH3G,NDUFA3,NDUFA5,NDUFA8,NDUFA10,NDUFAB1,NDUFB3,NDUFB4,NDUFB5,NDUFB6,NDUFB7,NDUFB8,NDUFB9,NDUFB10,NDUFC1,NDUFS1,NDUFS3,NDUFV1,NDUFS4,NDUFS6,NDUFS8,NDUFV2,NDUFV3,OGDH,PDHA1,PDHB,SDHA,SDHB,UQCRB,UQCRC2,UQCRFS1,SUCLG1,SUCLA2,ATP5PD,UQCR11,NDUFB11,COQ9,MRPS36,AFG1L,NDUFS7
1_Member	GO Biological Processes	GO:0006119	oxidative phosphorylation	-64.518	-60.9478	41/121	498,521,1339,1345,1346,1537,1738,2631,4696,4698,4702,4705,4706,4709,4710,4711,4712,4713,4714,4715,4716,4717,4719,4722,4723,4724,4726,4728,4729,4731,6389,6390,7381,7385,7386,10476,10975,54539,57017,246269,374291	ATP5F1A,ATP5ME,COX6A2,COX6C,COX7A1,CYC1,DLD,NIPSNAP2,NDUFA3,NDUFA5,NDUFA8,NDUFA10,NDUFAB1,NDUFB3,NDUFB4,NDUFB5,NDUFB6,NDUFB7,NDUFB8,NDUFB9,NDUFB10,NDUFC1,NDUFS1,NDUFS3,NDUFV1,NDUFS4,NDUFS6,NDUFS8,NDUFV2,NDUFV3,SDHA,SDHB,UQCRB,UQCRC2,UQCRFS1,ATP5PD,UQCR11,NDUFB11,COQ9,AFG1L,NDUFS7
1_Member	KEGG Pathway	hsa05415	Diabetic cardiomyopathy	-63.382	-59.8787	46/203	498,948,1339,1345,1346,1375,1376,1537,4696,4698,4702,4705,4706,4709,4710,4711,4712,4713,4714,4715,4716,4717,4719,4722,4723,4724,4726,4728,4729,4731,4846,5160,5162,5166,6262,6389,6390,7381,7385,7386,10476,10975,25874,51660,54539,374291	ATP5F1A,CD36,COX6A2,COX6C,COX7A1,CPT1B,CPT2,CYC1,NDUFA3,NDUFA5,NDUFA8,NDUFA10,NDUFAB1,NDUFB3,NDUFB4,NDUFB5,NDUFB6,NDUFB7,NDUFB8,NDUFB9,NDUFB10,NDUFC1,NDUFS1,NDUFS3,NDUFV1,NDUFS4,NDUFS6,NDUFS8,NDUFV2,NDUFV3,NOS3,PDHA1,PDHB,PDK4,RYR2,SDHA,SDHB,UQCRB,UQCRC2,UQCRFS1,ATP5PD,UQCR11,MPC2,MPC1,NDUFB11,NDUFS7
1_Member	GO Biological Processes	GO:0022904	respiratory electron transport chain	-60.947	-57.5017	39/117	1339,1345,1346,1537,1738,2108,2109,2110,4696,4698,4702,4705,4706,4709,4710,4711,4712,4713,4714,4715,4716,4717,4719,4722,4723,4724,4726,4728,4729,4731,6389,6390,7381,7385,7386,10975,57017,246269,374291	COX6A2,COX6C,COX7A1,CYC1,DLD,ETFA,ETFB,ETFDH,NDUFA3,NDUFA5,NDUFA8,NDUFA10,NDUFAB1,NDUFB3,NDUFB4,NDUFB5,NDUFB6,NDUFB7,NDUFB8,NDUFB9,NDUFB10,NDUFC1,NDUFS1,NDUFS3,NDUFV1,NDUFS4,NDUFS6,NDUFS8,NDUFV2,NDUFV3,SDHA,SDHB,UQCRB,UQCRC2,UQCRFS1,UQCR11,COQ9,AFG1L,NDUFS7
1_Member	GO Biological Processes	GO:0019646	aerobic electron transport chain	-59.8616	-56.4674	36/89	1339,1345,1346,1537,1738,4696,4698,4702,4705,4706,4709,4710,4711,4712,4713,4714,4715,4716,4717,4719,4722,4723,4724,4726,4728,4729,4731,6389,6390,7381,7385,7386,10975,57017,246269,374291	COX6A2,COX6C,COX7A1,CYC1,DLD,NDUFA3,NDUFA5,NDUFA8,NDUFA10,NDUFAB1,NDUFB3,NDUFB4,NDUFB5,NDUFB6,NDUFB7,NDUFB8,NDUFB9,NDUFB10,NDUFC1,NDUFS1,NDUFS3,NDUFV1,NDUFS4,NDUFS6,NDUFS8,NDUFV2,NDUFV3,SDHA,SDHB,UQCRB,UQCRC2,UQCRFS1,UQCR11,COQ9,AFG1L,NDUFS7
1_Member	GO Biological Processes	GO:0042773	ATP synthesis coupled electron transport	-58.7912	-55.4842	36/94	1339,1345,1346,1537,1738,4696,4698,4702,4705,4706,4709,4710,4711,4712,4713,4714,4715,4716,4717,4719,4722,4723,4724,4726,4728,4729,4731,6389,6390,7381,7385,7386,10975,57017,246269,374291	COX6A2,COX6C,COX7A1,CYC1,DLD,NDUFA3,NDUFA5,NDUFA8,NDUFA10,NDUFAB1,NDUFB3,NDUFB4,NDUFB5,NDUFB6,NDUFB7,NDUFB8,NDUFB9,NDUFB10,NDUFC1,NDUFS1,NDUFS3,NDUFV1,NDUFS4,NDUFS6,NDUFS8,NDUFV2,NDUFV3,SDHA,SDHB,UQCRB,UQCRC2,UQCRFS1,UQCR11,COQ9,AFG1L,NDUFS7
1_Member	GO Biological Processes	GO:0042775	mitochondrial ATP synthesis coupled electron transport	-58.7912	-55.4842	36/94	1339,1345,1346,1537,1738,4696,4698,4702,4705,4706,4709,4710,4711,4712,4713,4714,4715,4716,4717,4719,4722,4723,4724,4726,4728,4729,4731,6389,6390,7381,7385,7386,10975,57017,246269,374291	COX6A2,COX6C,COX7A1,CYC1,DLD,NDUFA3,NDUFA5,NDUFA8,NDUFA10,NDUFAB1,NDUFB3,NDUFB4,NDUFB5,NDUFB6,NDUFB7,NDUFB8,NDUFB9,NDUFB10,NDUFC1,NDUFS1,NDUFS3,NDUFV1,NDUFS4,NDUFS6,NDUFS8,NDUFV2,NDUFV3,SDHA,SDHB,UQCRB,UQCRC2,UQCRFS1,UQCR11,COQ9,AFG1L,NDUFS7
1_Member	Reactome Gene Sets	R-HSA-163200	Respiratory electron transport, ATP synthesis by chemiosmotic coupling, and heat production by uncoupling proteins.	-57.2319	-53.9626	38/127	498,521,1345,1537,2108,2109,2110,4696,4698,4702,4705,4706,4709,4710,4711,4712,4713,4714,4715,4716,4717,4719,4722,4723,4724,4726,4728,4729,4731,6389,6390,7381,7385,7386,10476,10975,54539,374291	ATP5F1A,ATP5ME,COX6C,CYC1,ETFA,ETFB,ETFDH,NDUFA3,NDUFA5,NDUFA8,NDUFA10,NDUFAB1,NDUFB3,NDUFB4,NDUFB5,NDUFB6,NDUFB7,NDUFB8,NDUFB9,NDUFB10,NDUFC1,NDUFS1,NDUFS3,NDUFV1,NDUFS4,NDUFS6,NDUFS8,NDUFV2,NDUFV3,SDHA,SDHB,UQCRB,UQCRC2,UQCRFS1,ATP5PD,UQCR11,NDUFB11,NDUFS7
1_Member	GO Biological Processes	GO:0022900	electron transport chain	-55.5542	-52.3197	40/170	1339,1345,1346,1537,1738,2108,2109,2110,3420,4696,4698,4702,4705,4706,4709,4710,4711,4712,4713,4714,4715,4716,4717,4719,4722,4723,4724,4726,4728,4729,4731,6389,6390,7381,7385,7386,10975,57017,246269,374291	COX6A2,COX6C,COX7A1,CYC1,DLD,ETFA,ETFB,ETFDH,IDH3B,NDUFA3,NDUFA5,NDUFA8,NDUFA10,NDUFAB1,NDUFB3,NDUFB4,NDUFB5,NDUFB6,NDUFB7,NDUFB8,NDUFB9,NDUFB10,NDUFC1,NDUFS1,NDUFS3,NDUFV1,NDUFS4,NDUFS6,NDUFS8,NDUFV2,NDUFV3,SDHA,SDHB,UQCRB,UQCRC2,UQCRFS1,UQCR11,COQ9,AFG1L,NDUFS7
1_Member	Reactome Gene Sets	R-HSA-611105	Respiratory electron transport	-54.9011	-51.7287	35/103	1345,1537,2108,2109,2110,4696,4698,4702,4705,4706,4709,4710,4711,4712,4713,4714,4715,4716,4717,4719,4722,4723,4724,4726,4728,4729,4731,6389,6390,7381,7385,7386,10975,54539,374291	COX6C,CYC1,ETFA,ETFB,ETFDH,NDUFA3,NDUFA5,NDUFA8,NDUFA10,NDUFAB1,NDUFB3,NDUFB4,NDUFB5,NDUFB6,NDUFB7,NDUFB8,NDUFB9,NDUFB10,NDUFC1,NDUFS1,NDUFS3,NDUFV1,NDUFS4,NDUFS6,NDUFS8,NDUFV2,NDUFV3,SDHA,SDHB,UQCRB,UQCRC2,UQCRFS1,UQCR11,NDUFB11,NDUFS7
1_Member	WikiPathways	WP111	Electron transport chain: OXPHOS system in mitochondria	-54.9011	-51.7287	35/103	498,521,1339,1345,1346,4696,4698,4702,4705,4706,4709,4710,4711,4712,4713,4714,4715,4716,4717,4719,4722,4723,4724,4726,4728,4729,4731,6389,6390,7381,7385,7386,10476,10975,374291	ATP5F1A,ATP5ME,COX6A2,COX6C,COX7A1,NDUFA3,NDUFA5,NDUFA8,NDUFA10,NDUFAB1,NDUFB3,NDUFB4,NDUFB5,NDUFB6,NDUFB7,NDUFB8,NDUFB9,NDUFB10,NDUFC1,NDUFS1,NDUFS3,NDUFV1,NDUFS4,NDUFS6,NDUFS8,NDUFV2,NDUFV3,SDHA,SDHB,UQCRB,UQCRC2,UQCRFS1,ATP5PD,UQCR11,NDUFS7
1_Member	KEGG Pathway	hsa00190	Oxidative phosphorylation	-54.1887	-51.0444	37/134	498,521,1339,1345,1346,1537,4696,4698,4702,4705,4706,4709,4710,4711,4712,4713,4714,4715,4716,4717,4719,4722,4723,4724,4726,4728,4729,4731,6389,6390,7381,7385,7386,10476,10975,54539,374291	ATP5F1A,ATP5ME,COX6A2,COX6C,COX7A1,CYC1,NDUFA3,NDUFA5,NDUFA8,NDUFA10,NDUFAB1,NDUFB3,NDUFB4,NDUFB5,NDUFB6,NDUFB7,NDUFB8,NDUFB9,NDUFB10,NDUFC1,NDUFS1,NDUFS3,NDUFV1,NDUFS4,NDUFS6,NDUFS8,NDUFV2,NDUFV3,SDHA,SDHB,UQCRB,UQCRC2,UQCRFS1,ATP5PD,UQCR11,NDUFB11,NDUFS7
1_Member	KEGG Pathway	hsa04714	Thermogenesis	-51.3923	-48.2743	41/232	498,521,788,1339,1345,1346,1375,1376,1537,2180,4696,4698,4702,4705,4706,4709,4710,4711,4712,4713,4714,4715,4716,4717,4719,4722,4723,4724,4726,4728,4729,4731,6389,6390,7381,7385,7386,10476,10975,54539,374291	ATP5F1A,ATP5ME,SLC25A20,COX6A2,COX6C,COX7A1,CPT1B,CPT2,CYC1,ACSL1,NDUFA3,NDUFA5,NDUFA8,NDUFA10,NDUFAB1,NDUFB3,NDUFB4,NDUFB5,NDUFB6,NDUFB7,NDUFB8,NDUFB9,NDUFB10,NDUFC1,NDUFS1,NDUFS3,NDUFV1,NDUFS4,NDUFS6,NDUFS8,NDUFV2,NDUFV3,SDHA,SDHB,UQCRB,UQCRC2,UQCRFS1,ATP5PD,UQCR11,NDUFB11,NDUFS7
1_Member	GO Biological Processes	GO:0042776	proton motive force-driven mitochondrial ATP synthesis	-49.8825	-46.7893	29/64	498,521,4696,4698,4702,4705,4706,4709,4710,4711,4712,4713,4714,4715,4716,4717,4719,4722,4723,4724,4726,4728,4729,4731,6389,6390,10476,54539,374291	ATP5F1A,ATP5ME,NDUFA3,NDUFA5,NDUFA8,NDUFA10,NDUFAB1,NDUFB3,NDUFB4,NDUFB5,NDUFB6,NDUFB7,NDUFB8,NDUFB9,NDUFB10,NDUFC1,NDUFS1,NDUFS3,NDUFV1,NDUFS4,NDUFS6,NDUFS8,NDUFV2,NDUFV3,SDHA,SDHB,ATP5PD,NDUFB11,NDUFS7
1_Member	GO Biological Processes	GO:0015986	proton motive force-driven ATP synthesis	-47.7613	-44.6916	29/73	498,521,4696,4698,4702,4705,4706,4709,4710,4711,4712,4713,4714,4715,4716,4717,4719,4722,4723,4724,4726,4728,4729,4731,6389,6390,10476,54539,374291	ATP5F1A,ATP5ME,NDUFA3,NDUFA5,NDUFA8,NDUFA10,NDUFAB1,NDUFB3,NDUFB4,NDUFB5,NDUFB6,NDUFB7,NDUFB8,NDUFB9,NDUFB10,NDUFC1,NDUFS1,NDUFS3,NDUFV1,NDUFS4,NDUFS6,NDUFS8,NDUFV2,NDUFV3,SDHA,SDHB,ATP5PD,NDUFB11,NDUFS7
1_Member	GO Biological Processes	GO:0009152	purine ribonucleotide biosynthetic process	-47.7283	-44.6809	37/192	32,38,498,521,1737,1738,2180,4696,4698,4702,4705,4706,4709,4710,4711,4712,4713,4714,4715,4716,4717,4719,4722,4723,4724,4726,4728,4729,4731,5160,5162,6389,6390,8050,10476,54539,374291	ACACB,ACAT1,ATP5F1A,ATP5ME,DLAT,DLD,ACSL1,NDUFA3,NDUFA5,NDUFA8,NDUFA10,NDUFAB1,NDUFB3,NDUFB4,NDUFB5,NDUFB6,NDUFB7,NDUFB8,NDUFB9,NDUFB10,NDUFC1,NDUFS1,NDUFS3,NDUFV1,NDUFS4,NDUFS6,NDUFS8,NDUFV2,NDUFV3,PDHA1,PDHB,SDHA,SDHB,PDHX,ATP5PD,NDUFB11,NDUFS7
1_Member	GO Biological Processes	GO:0009150	purine ribonucleotide metabolic process	-46.8492	-43.823	44/379	32,38,498,521,1737,1738,1743,2180,4624,4625,4696,4698,4702,4705,4706,4709,4710,4711,4712,4713,4714,4715,4716,4717,4719,4722,4723,4724,4726,4728,4729,4731,4967,5160,5162,6389,6390,8050,8802,8803,10476,54539,128486,374291	ACACB,ACAT1,ATP5F1A,ATP5ME,DLAT,DLD,DLST,ACSL1,MYH6,MYH7,NDUFA3,NDUFA5,NDUFA8,NDUFA10,NDUFAB1,NDUFB3,NDUFB4,NDUFB5,NDUFB6,NDUFB7,NDUFB8,NDUFB9,NDUFB10,NDUFC1,NDUFS1,NDUFS3,NDUFV1,NDUFS4,NDUFS6,NDUFS8,NDUFV2,NDUFV3,OGDH,PDHA1,PDHB,SDHA,SDHB,PDHX,SUCLG1,SUCLA2,ATP5PD,NDUFB11,FITM2,NDUFS7
1_Member	GO Biological Processes	GO:0009260	ribonucleotide biosynthetic process	-46.503	-43.497	37/206	32,38,498,521,1737,1738,2180,4696,4698,4702,4705,4706,4709,4710,4711,4712,4713,4714,4715,4716,4717,4719,4722,4723,4724,4726,4728,4729,4731,5160,5162,6389,6390,8050,10476,54539,374291	ACACB,ACAT1,ATP5F1A,ATP5ME,DLAT,DLD,ACSL1,NDUFA3,NDUFA5,NDUFA8,NDUFA10,NDUFAB1,NDUFB3,NDUFB4,NDUFB5,NDUFB6,NDUFB7,NDUFB8,NDUFB9,NDUFB10,NDUFC1,NDUFS1,NDUFS3,NDUFV1,NDUFS4,NDUFS6,NDUFS8,NDUFV2,NDUFV3,PDHA1,PDHB,SDHA,SDHB,PDHX,ATP5PD,NDUFB11,NDUFS7
1_Member	GO Biological Processes	GO:0046390	ribose phosphate biosynthetic process	-45.925	-42.9383	37/213	32,38,498,521,1737,1738,2180,4696,4698,4702,4705,4706,4709,4710,4711,4712,4713,4714,4715,4716,4717,4719,4722,4723,4724,4726,4728,4729,4731,5160,5162,6389,6390,8050,10476,54539,374291	ACACB,ACAT1,ATP5F1A,ATP5ME,DLAT,DLD,ACSL1,NDUFA3,NDUFA5,NDUFA8,NDUFA10,NDUFAB1,NDUFB3,NDUFB4,NDUFB5,NDUFB6,NDUFB7,NDUFB8,NDUFB9,NDUFB10,NDUFC1,NDUFS1,NDUFS3,NDUFV1,NDUFS4,NDUFS6,NDUFS8,NDUFV2,NDUFV3,PDHA1,PDHB,SDHA,SDHB,PDHX,ATP5PD,NDUFB11,NDUFS7
1_Member	GO Biological Processes	GO:0009259	ribonucleotide metabolic process	-45.8875	-42.9297	44/398	32,38,498,521,1737,1738,1743,2180,4624,4625,4696,4698,4702,4705,4706,4709,4710,4711,4712,4713,4714,4715,4716,4717,4719,4722,4723,4724,4726,4728,4729,4731,4967,5160,5162,6389,6390,8050,8802,8803,10476,54539,128486,374291	ACACB,ACAT1,ATP5F1A,ATP5ME,DLAT,DLD,DLST,ACSL1,MYH6,MYH7,NDUFA3,NDUFA5,NDUFA8,NDUFA10,NDUFAB1,NDUFB3,NDUFB4,NDUFB5,NDUFB6,NDUFB7,NDUFB8,NDUFB9,NDUFB10,NDUFC1,NDUFS1,NDUFS3,NDUFV1,NDUFS4,NDUFS6,NDUFS8,NDUFV2,NDUFV3,OGDH,PDHA1,PDHB,SDHA,SDHB,PDHX,SUCLG1,SUCLA2,ATP5PD,NDUFB11,FITM2,NDUFS7
1_Member	WikiPathways	WP4396	Nonalcoholic fatty liver disease	-45.8632	-42.9297	34/155	1339,1345,1346,1537,4696,4698,4702,4705,4706,4709,4710,4711,4712,4713,4714,4715,4716,4717,4719,4722,4723,4724,4726,4728,4729,4731,6389,6390,7381,7385,7386,10975,54539,374291	COX6A2,COX6C,COX7A1,CYC1,NDUFA3,NDUFA5,NDUFA8,NDUFA10,NDUFAB1,NDUFB3,NDUFB4,NDUFB5,NDUFB6,NDUFB7,NDUFB8,NDUFB9,NDUFB10,NDUFC1,NDUFS1,NDUFS3,NDUFV1,NDUFS4,NDUFS6,NDUFS8,NDUFV2,NDUFV3,SDHA,SDHB,UQCRB,UQCRC2,UQCRFS1,UQCR11,NDUFB11,NDUFS7
1_Member	KEGG Pathway	hsa04932	Non-alcoholic fatty liver disease	-45.8632	-42.9297	34/155	1339,1345,1346,1537,4696,4698,4702,4705,4706,4709,4710,4711,4712,4713,4714,4715,4716,4717,4719,4722,4723,4724,4726,4728,4729,4731,6389,6390,7381,7385,7386,10975,54539,374291	COX6A2,COX6C,COX7A1,CYC1,NDUFA3,NDUFA5,NDUFA8,NDUFA10,NDUFAB1,NDUFB3,NDUFB4,NDUFB5,NDUFB6,NDUFB7,NDUFB8,NDUFB9,NDUFB10,NDUFC1,NDUFS1,NDUFS3,NDUFV1,NDUFS4,NDUFS6,NDUFS8,NDUFV2,NDUFV3,SDHA,SDHB,UQCRB,UQCRC2,UQCRFS1,UQCR11,NDUFB11,NDUFS7
1_Member	GO Biological Processes	GO:0006120	mitochondrial electron transport, NADH to ubiquinone	-45.6238	-42.7067	25/46	1738,4696,4698,4702,4705,4706,4709,4710,4711,4712,4713,4714,4715,4716,4717,4719,4722,4723,4724,4726,4728,4729,4731,57017,374291	DLD,NDUFA3,NDUFA5,NDUFA8,NDUFA10,NDUFAB1,NDUFB3,NDUFB4,NDUFB5,NDUFB6,NDUFB7,NDUFB8,NDUFB9,NDUFB10,NDUFC1,NDUFS1,NDUFS3,NDUFV1,NDUFS4,NDUFS6,NDUFS8,NDUFV2,NDUFV3,COQ9,NDUFS7
1_Member	GO Biological Processes	GO:0019693	ribose phosphate metabolic process	-45.4493	-42.548	44/407	32,38,498,521,1737,1738,1743,2180,4624,4625,4696,4698,4702,4705,4706,4709,4710,4711,4712,4713,4714,4715,4716,4717,4719,4722,4723,4724,4726,4728,4729,4731,4967,5160,5162,6389,6390,8050,8802,8803,10476,54539,128486,374291	ACACB,ACAT1,ATP5F1A,ATP5ME,DLAT,DLD,DLST,ACSL1,MYH6,MYH7,NDUFA3,NDUFA5,NDUFA8,NDUFA10,NDUFAB1,NDUFB3,NDUFB4,NDUFB5,NDUFB6,NDUFB7,NDUFB8,NDUFB9,NDUFB10,NDUFC1,NDUFS1,NDUFS3,NDUFV1,NDUFS4,NDUFS6,NDUFS8,NDUFV2,NDUFV3,OGDH,PDHA1,PDHB,SDHA,SDHB,PDHX,SUCLG1,SUCLA2,ATP5PD,NDUFB11,FITM2,NDUFS7
1_Member	GO Biological Processes	GO:0006754	ATP biosynthetic process	-45.4095	-42.5235	29/85	498,521,4696,4698,4702,4705,4706,4709,4710,4711,4712,4713,4714,4715,4716,4717,4719,4722,4723,4724,4726,4728,4729,4731,6389,6390,10476,54539,374291	ATP5F1A,ATP5ME,NDUFA3,NDUFA5,NDUFA8,NDUFA10,NDUFAB1,NDUFB3,NDUFB4,NDUFB5,NDUFB6,NDUFB7,NDUFB8,NDUFB9,NDUFB10,NDUFC1,NDUFS1,NDUFS3,NDUFV1,NDUFS4,NDUFS6,NDUFS8,NDUFV2,NDUFV3,SDHA,SDHB,ATP5PD,NDUFB11,NDUFS7
1_Member	GO Biological Processes	GO:0006164	purine nucleotide biosynthetic process	-44.8303	-41.959	37/227	32,38,498,521,1737,1738,2180,4696,4698,4702,4705,4706,4709,4710,4711,4712,4713,4714,4715,4716,4717,4719,4722,4723,4724,4726,4728,4729,4731,5160,5162,6389,6390,8050,10476,54539,374291	ACACB,ACAT1,ATP5F1A,ATP5ME,DLAT,DLD,ACSL1,NDUFA3,NDUFA5,NDUFA8,NDUFA10,NDUFAB1,NDUFB3,NDUFB4,NDUFB5,NDUFB6,NDUFB7,NDUFB8,NDUFB9,NDUFB10,NDUFC1,NDUFS1,NDUFS3,NDUFV1,NDUFS4,NDUFS6,NDUFS8,NDUFV2,NDUFV3,PDHA1,PDHB,SDHA,SDHB,PDHX,ATP5PD,NDUFB11,NDUFS7
1_Member	GO Biological Processes	GO:0006163	purine nucleotide metabolic process	-44.673	-41.8159	45/457	32,38,498,521,1737,1738,1743,2180,3420,4624,4625,4696,4698,4702,4705,4706,4709,4710,4711,4712,4713,4714,4715,4716,4717,4719,4722,4723,4724,4726,4728,4729,4731,4967,5160,5162,6389,6390,8050,8802,8803,10476,54539,128486,374291	ACACB,ACAT1,ATP5F1A,ATP5ME,DLAT,DLD,DLST,ACSL1,IDH3B,MYH6,MYH7,NDUFA3,NDUFA5,NDUFA8,NDUFA10,NDUFAB1,NDUFB3,NDUFB4,NDUFB5,NDUFB6,NDUFB7,NDUFB8,NDUFB9,NDUFB10,NDUFC1,NDUFS1,NDUFS3,NDUFV1,NDUFS4,NDUFS6,NDUFS8,NDUFV2,NDUFV3,OGDH,PDHA1,PDHB,SDHA,SDHB,PDHX,SUCLG1,SUCLA2,ATP5PD,NDUFB11,FITM2,NDUFS7
1_Member	GO Biological Processes	GO:0072522	purine-containing compound biosynthetic process	-44.1656	-41.3223	37/236	32,38,498,521,1737,1738,2180,4696,4698,4702,4705,4706,4709,4710,4711,4712,4713,4714,4715,4716,4717,4719,4722,4723,4724,4726,4728,4729,4731,5160,5162,6389,6390,8050,10476,54539,374291	ACACB,ACAT1,ATP5F1A,ATP5ME,DLAT,DLD,ACSL1,NDUFA3,NDUFA5,NDUFA8,NDUFA10,NDUFAB1,NDUFB3,NDUFB4,NDUFB5,NDUFB6,NDUFB7,NDUFB8,NDUFB9,NDUFB10,NDUFC1,NDUFS1,NDUFS3,NDUFV1,NDUFS4,NDUFS6,NDUFS8,NDUFV2,NDUFV3,PDHA1,PDHB,SDHA,SDHB,PDHX,ATP5PD,NDUFB11,NDUFS7
1_Member	CORUM	CORUM:178	Respiratory chain complex I (holoenzyme), mitochondrial	-43.8425	-41.0126	24/44	4696,4698,4702,4705,4706,4709,4710,4711,4712,4713,4714,4715,4716,4717,4719,4722,4723,4724,4726,4728,4729,4731,54539,374291	NDUFA3,NDUFA5,NDUFA8,NDUFA10,NDUFAB1,NDUFB3,NDUFB4,NDUFB5,NDUFB6,NDUFB7,NDUFB8,NDUFB9,NDUFB10,NDUFC1,NDUFS1,NDUFS3,NDUFV1,NDUFS4,NDUFS6,NDUFS8,NDUFV2,NDUFV3,NDUFB11,NDUFS7
1_Member	GO Biological Processes	GO:0009206	purine ribonucleoside triphosphate biosynthetic process	-43.5918	-40.7748	29/96	498,521,4696,4698,4702,4705,4706,4709,4710,4711,4712,4713,4714,4715,4716,4717,4719,4722,4723,4724,4726,4728,4729,4731,6389,6390,10476,54539,374291	ATP5F1A,ATP5ME,NDUFA3,NDUFA5,NDUFA8,NDUFA10,NDUFAB1,NDUFB3,NDUFB4,NDUFB5,NDUFB6,NDUFB7,NDUFB8,NDUFB9,NDUFB10,NDUFC1,NDUFS1,NDUFS3,NDUFV1,NDUFS4,NDUFS6,NDUFS8,NDUFV2,NDUFV3,SDHA,SDHB,ATP5PD,NDUFB11,NDUFS7
1_Member	GO Biological Processes	GO:0009145	purine nucleoside triphosphate biosynthetic process	-43.4392	-40.6349	29/97	498,521,4696,4698,4702,4705,4706,4709,4710,4711,4712,4713,4714,4715,4716,4717,4719,4722,4723,4724,4726,4728,4729,4731,6389,6390,10476,54539,374291	ATP5F1A,ATP5ME,NDUFA3,NDUFA5,NDUFA8,NDUFA10,NDUFAB1,NDUFB3,NDUFB4,NDUFB5,NDUFB6,NDUFB7,NDUFB8,NDUFB9,NDUFB10,NDUFC1,NDUFS1,NDUFS3,NDUFV1,NDUFS4,NDUFS6,NDUFS8,NDUFV2,NDUFV3,SDHA,SDHB,ATP5PD,NDUFB11,NDUFS7
1_Member	KEGG Pathway	hsa05208	Chemical carcinogenesis - reactive oxygen species	-43.4243	-40.6338	36/223	498,1339,1345,1346,1537,4696,4698,4702,4705,4706,4709,4710,4711,4712,4713,4714,4715,4716,4717,4719,4722,4723,4724,4726,4728,4729,4731,6389,6390,7381,7385,7386,10476,10975,54539,374291	ATP5F1A,COX6A2,COX6C,COX7A1,CYC1,NDUFA3,NDUFA5,NDUFA8,NDUFA10,NDUFAB1,NDUFB3,NDUFB4,NDUFB5,NDUFB6,NDUFB7,NDUFB8,NDUFB9,NDUFB10,NDUFC1,NDUFS1,NDUFS3,NDUFV1,NDUFS4,NDUFS6,NDUFS8,NDUFV2,NDUFV3,SDHA,SDHB,UQCRB,UQCRC2,UQCRFS1,ATP5PD,UQCR11,NDUFB11,NDUFS7
1_Member	GO Biological Processes	GO:0072521	purine-containing compound metabolic process	-43.4141	-40.6338	45/487	32,38,498,521,1737,1738,1743,2180,3420,4624,4625,4696,4698,4702,4705,4706,4709,4710,4711,4712,4713,4714,4715,4716,4717,4719,4722,4723,4724,4726,4728,4729,4731,4967,5160,5162,6389,6390,8050,8802,8803,10476,54539,128486,374291	ACACB,ACAT1,ATP5F1A,ATP5ME,DLAT,DLD,DLST,ACSL1,IDH3B,MYH6,MYH7,NDUFA3,NDUFA5,NDUFA8,NDUFA10,NDUFAB1,NDUFB3,NDUFB4,NDUFB5,NDUFB6,NDUFB7,NDUFB8,NDUFB9,NDUFB10,NDUFC1,NDUFS1,NDUFS3,NDUFV1,NDUFS4,NDUFS6,NDUFS8,NDUFV2,NDUFV3,OGDH,PDHA1,PDHB,SDHA,SDHB,PDHX,SUCLG1,SUCLA2,ATP5PD,NDUFB11,FITM2,NDUFS7
1_Member	KEGG Pathway	hsa05020	Prion disease	-43.3255	-40.5568	38/273	498,775,1339,1345,1346,1537,4696,4698,4702,4705,4706,4709,4710,4711,4712,4713,4714,4715,4716,4717,4719,4722,4723,4724,4726,4728,4729,4731,6262,6389,6390,7381,7385,7386,10476,10975,54539,374291	ATP5F1A,CACNA1C,COX6A2,COX6C,COX7A1,CYC1,NDUFA3,NDUFA5,NDUFA8,NDUFA10,NDUFAB1,NDUFB3,NDUFB4,NDUFB5,NDUFB6,NDUFB7,NDUFB8,NDUFB9,NDUFB10,NDUFC1,NDUFS1,NDUFS3,NDUFV1,NDUFS4,NDUFS6,NDUFS8,NDUFV2,NDUFV3,RYR2,SDHA,SDHB,UQCRB,UQCRC2,UQCRFS1,ATP5PD,UQCR11,NDUFB11,NDUFS7
1_Member	GO Biological Processes	GO:0009201	ribonucleoside triphosphate biosynthetic process	-42.7038	-39.9465	29/102	498,521,4696,4698,4702,4705,4706,4709,4710,4711,4712,4713,4714,4715,4716,4717,4719,4722,4723,4724,4726,4728,4729,4731,6389,6390,10476,54539,374291	ATP5F1A,ATP5ME,NDUFA3,NDUFA5,NDUFA8,NDUFA10,NDUFAB1,NDUFB3,NDUFB4,NDUFB5,NDUFB6,NDUFB7,NDUFB8,NDUFB9,NDUFB10,NDUFC1,NDUFS1,NDUFS3,NDUFV1,NDUFS4,NDUFS6,NDUFS8,NDUFV2,NDUFV3,SDHA,SDHB,ATP5PD,NDUFB11,NDUFS7
1_Member	GO Biological Processes	GO:0009165	nucleotide biosynthetic process	-42.5224	-39.776	37/260	32,38,498,521,1737,1738,2180,4696,4698,4702,4705,4706,4709,4710,4711,4712,4713,4714,4715,4716,4717,4719,4722,4723,4724,4726,4728,4729,4731,5160,5162,6389,6390,8050,10476,54539,374291	ACACB,ACAT1,ATP5F1A,ATP5ME,DLAT,DLD,ACSL1,NDUFA3,NDUFA5,NDUFA8,NDUFA10,NDUFAB1,NDUFB3,NDUFB4,NDUFB5,NDUFB6,NDUFB7,NDUFB8,NDUFB9,NDUFB10,NDUFC1,NDUFS1,NDUFS3,NDUFV1,NDUFS4,NDUFS6,NDUFS8,NDUFV2,NDUFV3,PDHA1,PDHB,SDHA,SDHB,PDHX,ATP5PD,NDUFB11,NDUFS7
1_Member	GO Biological Processes	GO:1901293	nucleoside phosphate biosynthetic process	-42.3931	-39.6574	37/262	32,38,498,521,1737,1738,2180,4696,4698,4702,4705,4706,4709,4710,4711,4712,4713,4714,4715,4716,4717,4719,4722,4723,4724,4726,4728,4729,4731,5160,5162,6389,6390,8050,10476,54539,374291	ACACB,ACAT1,ATP5F1A,ATP5ME,DLAT,DLD,ACSL1,NDUFA3,NDUFA5,NDUFA8,NDUFA10,NDUFAB1,NDUFB3,NDUFB4,NDUFB5,NDUFB6,NDUFB7,NDUFB8,NDUFB9,NDUFB10,NDUFC1,NDUFS1,NDUFS3,NDUFV1,NDUFS4,NDUFS6,NDUFS8,NDUFV2,NDUFV3,PDHA1,PDHB,SDHA,SDHB,PDHX,ATP5PD,NDUFB11,NDUFS7
1_Member	GO Biological Processes	GO:0009117	nucleotide metabolic process	-42.313	-39.5878	45/515	32,38,498,521,1737,1738,1743,2180,3420,4624,4625,4696,4698,4702,4705,4706,4709,4710,4711,4712,4713,4714,4715,4716,4717,4719,4722,4723,4724,4726,4728,4729,4731,4967,5160,5162,6389,6390,8050,8802,8803,10476,54539,128486,374291	ACACB,ACAT1,ATP5F1A,ATP5ME,DLAT,DLD,DLST,ACSL1,IDH3B,MYH6,MYH7,NDUFA3,NDUFA5,NDUFA8,NDUFA10,NDUFAB1,NDUFB3,NDUFB4,NDUFB5,NDUFB6,NDUFB7,NDUFB8,NDUFB9,NDUFB10,NDUFC1,NDUFS1,NDUFS3,NDUFV1,NDUFS4,NDUFS6,NDUFS8,NDUFV2,NDUFV3,OGDH,PDHA1,PDHB,SDHA,SDHB,PDHX,SUCLG1,SUCLA2,ATP5PD,NDUFB11,FITM2,NDUFS7
1_Member	GO Biological Processes	GO:0006753	nucleoside phosphate metabolic process	-42.0103	-39.2954	45/523	32,38,498,521,1737,1738,1743,2180,3420,4624,4625,4696,4698,4702,4705,4706,4709,4710,4711,4712,4713,4714,4715,4716,4717,4719,4722,4723,4724,4726,4728,4729,4731,4967,5160,5162,6389,6390,8050,8802,8803,10476,54539,128486,374291	ACACB,ACAT1,ATP5F1A,ATP5ME,DLAT,DLD,DLST,ACSL1,IDH3B,MYH6,MYH7,NDUFA3,NDUFA5,NDUFA8,NDUFA10,NDUFAB1,NDUFB3,NDUFB4,NDUFB5,NDUFB6,NDUFB7,NDUFB8,NDUFB9,NDUFB10,NDUFC1,NDUFS1,NDUFS3,NDUFV1,NDUFS4,NDUFS6,NDUFS8,NDUFV2,NDUFV3,OGDH,PDHA1,PDHB,SDHA,SDHB,PDHX,SUCLG1,SUCLA2,ATP5PD,NDUFB11,FITM2,NDUFS7
1_Member	GO Biological Processes	GO:0046034	ATP metabolic process	-41.8927	-39.1878	32/158	498,521,4624,4625,4696,4698,4702,4705,4706,4709,4710,4711,4712,4713,4714,4715,4716,4717,4719,4722,4723,4724,4726,4728,4729,4731,4967,6389,6390,10476,54539,374291	ATP5F1A,ATP5ME,MYH6,MYH7,NDUFA3,NDUFA5,NDUFA8,NDUFA10,NDUFAB1,NDUFB3,NDUFB4,NDUFB5,NDUFB6,NDUFB7,NDUFB8,NDUFB9,NDUFB10,NDUFC1,NDUFS1,NDUFS3,NDUFV1,NDUFS4,NDUFS6,NDUFS8,NDUFV2,NDUFV3,OGDH,SDHA,SDHB,ATP5PD,NDUFB11,NDUFS7
1_Member	WikiPathways	WP623	Oxidative phosphorylation	-41.7746	-39.0794	25/60	498,521,4696,4698,4702,4705,4706,4710,4711,4712,4713,4714,4715,4716,4717,4719,4722,4723,4724,4726,4728,4729,4731,10476,374291	ATP5F1A,ATP5ME,NDUFA3,NDUFA5,NDUFA8,NDUFA10,NDUFAB1,NDUFB4,NDUFB5,NDUFB6,NDUFB7,NDUFB8,NDUFB9,NDUFB10,NDUFC1,NDUFS1,NDUFS3,NDUFV1,NDUFS4,NDUFS6,NDUFS8,NDUFV2,NDUFV3,ATP5PD,NDUFS7
1_Member	GO Biological Processes	GO:0009142	nucleoside triphosphate biosynthetic process	-41.1012	-38.4156	29/114	498,521,4696,4698,4702,4705,4706,4709,4710,4711,4712,4713,4714,4715,4716,4717,4719,4722,4723,4724,4726,4728,4729,4731,6389,6390,10476,54539,374291	ATP5F1A,ATP5ME,NDUFA3,NDUFA5,NDUFA8,NDUFA10,NDUFAB1,NDUFB3,NDUFB4,NDUFB5,NDUFB6,NDUFB7,NDUFB8,NDUFB9,NDUFB10,NDUFC1,NDUFS1,NDUFS3,NDUFV1,NDUFS4,NDUFS6,NDUFS8,NDUFV2,NDUFV3,SDHA,SDHB,ATP5PD,NDUFB11,NDUFS7
1_Member	KEGG Pathway	hsa05012	Parkinson disease	-40.5173	-37.841	36/266	498,1339,1345,1346,1537,4696,4698,4702,4705,4706,4709,4710,4711,4712,4713,4714,4715,4716,4717,4719,4722,4723,4724,4726,4728,4729,4731,6389,6390,7381,7385,7386,10476,10975,54539,374291	ATP5F1A,COX6A2,COX6C,COX7A1,CYC1,NDUFA3,NDUFA5,NDUFA8,NDUFA10,NDUFAB1,NDUFB3,NDUFB4,NDUFB5,NDUFB6,NDUFB7,NDUFB8,NDUFB9,NDUFB10,NDUFC1,NDUFS1,NDUFS3,NDUFV1,NDUFS4,NDUFS6,NDUFS8,NDUFV2,NDUFV3,SDHA,SDHB,UQCRB,UQCRC2,UQCRFS1,ATP5PD,UQCR11,NDUFB11,NDUFS7
1_Member	Reactome Gene Sets	R-HSA-6799198	Complex I biogenesis	-40.2348	-37.5676	24/57	4696,4698,4702,4705,4706,4709,4710,4711,4712,4713,4714,4715,4716,4717,4719,4722,4723,4724,4726,4728,4729,4731,54539,374291	NDUFA3,NDUFA5,NDUFA8,NDUFA10,NDUFAB1,NDUFB3,NDUFB4,NDUFB5,NDUFB6,NDUFB7,NDUFB8,NDUFB9,NDUFB10,NDUFC1,NDUFS1,NDUFS3,NDUFV1,NDUFS4,NDUFS6,NDUFS8,NDUFV2,NDUFV3,NDUFB11,NDUFS7
1_Member	GO Biological Processes	GO:0009205	purine ribonucleoside triphosphate metabolic process	-39.68	-37.0218	32/183	498,521,4624,4625,4696,4698,4702,4705,4706,4709,4710,4711,4712,4713,4714,4715,4716,4717,4719,4722,4723,4724,4726,4728,4729,4731,4967,6389,6390,10476,54539,374291	ATP5F1A,ATP5ME,MYH6,MYH7,NDUFA3,NDUFA5,NDUFA8,NDUFA10,NDUFAB1,NDUFB3,NDUFB4,NDUFB5,NDUFB6,NDUFB7,NDUFB8,NDUFB9,NDUFB10,NDUFC1,NDUFS1,NDUFS3,NDUFV1,NDUFS4,NDUFS6,NDUFS8,NDUFV2,NDUFV3,OGDH,SDHA,SDHB,ATP5PD,NDUFB11,NDUFS7
1_Member	GO Biological Processes	GO:0055086	nucleobase-containing small molecule metabolic process	-39.6578	-37.0084	45/590	32,38,498,521,1737,1738,1743,2180,3420,4624,4625,4696,4698,4702,4705,4706,4709,4710,4711,4712,4713,4714,4715,4716,4717,4719,4722,4723,4724,4726,4728,4729,4731,4967,5160,5162,6389,6390,8050,8802,8803,10476,54539,128486,374291	ACACB,ACAT1,ATP5F1A,ATP5ME,DLAT,DLD,DLST,ACSL1,IDH3B,MYH6,MYH7,NDUFA3,NDUFA5,NDUFA8,NDUFA10,NDUFAB1,NDUFB3,NDUFB4,NDUFB5,NDUFB6,NDUFB7,NDUFB8,NDUFB9,NDUFB10,NDUFC1,NDUFS1,NDUFS3,NDUFV1,NDUFS4,NDUFS6,NDUFS8,NDUFV2,NDUFV3,OGDH,PDHA1,PDHB,SDHA,SDHB,PDHX,SUCLG1,SUCLA2,ATP5PD,NDUFB11,FITM2,NDUFS7
1_Member	GO Biological Processes	GO:0009144	purine nucleoside triphosphate metabolic process	-39.2784	-36.6375	32/188	498,521,4624,4625,4696,4698,4702,4705,4706,4709,4710,4711,4712,4713,4714,4715,4716,4717,4719,4722,4723,4724,4726,4728,4729,4731,4967,6389,6390,10476,54539,374291	ATP5F1A,ATP5ME,MYH6,MYH7,NDUFA3,NDUFA5,NDUFA8,NDUFA10,NDUFAB1,NDUFB3,NDUFB4,NDUFB5,NDUFB6,NDUFB7,NDUFB8,NDUFB9,NDUFB10,NDUFC1,NDUFS1,NDUFS3,NDUFV1,NDUFS4,NDUFS6,NDUFS8,NDUFV2,NDUFV3,OGDH,SDHA,SDHB,ATP5PD,NDUFB11,NDUFS7
1_Member	GO Biological Processes	GO:0009199	ribonucleoside triphosphate metabolic process	-39.1211	-36.4887	32/190	498,521,4624,4625,4696,4698,4702,4705,4706,4709,4710,4711,4712,4713,4714,4715,4716,4717,4719,4722,4723,4724,4726,4728,4729,4731,4967,6389,6390,10476,54539,374291	ATP5F1A,ATP5ME,MYH6,MYH7,NDUFA3,NDUFA5,NDUFA8,NDUFA10,NDUFAB1,NDUFB3,NDUFB4,NDUFB5,NDUFB6,NDUFB7,NDUFB8,NDUFB9,NDUFB10,NDUFC1,NDUFS1,NDUFS3,NDUFV1,NDUFS4,NDUFS6,NDUFS8,NDUFV2,NDUFV3,OGDH,SDHA,SDHB,ATP5PD,NDUFB11,NDUFS7
1_Member	KEGG Pathway	hsa05016	Huntington disease	-38.2453	-35.6226	36/306	498,1339,1345,1346,1537,4696,4698,4702,4705,4706,4709,4710,4711,4712,4713,4714,4715,4716,4717,4719,4722,4723,4724,4726,4728,4729,4731,6389,6390,7381,7385,7386,10476,10975,54539,374291	ATP5F1A,COX6A2,COX6C,COX7A1,CYC1,NDUFA3,NDUFA5,NDUFA8,NDUFA10,NDUFAB1,NDUFB3,NDUFB4,NDUFB5,NDUFB6,NDUFB7,NDUFB8,NDUFB9,NDUFB10,NDUFC1,NDUFS1,NDUFS3,NDUFV1,NDUFS4,NDUFS6,NDUFS8,NDUFV2,NDUFV3,SDHA,SDHB,UQCRB,UQCRC2,UQCRFS1,ATP5PD,UQCR11,NDUFB11,NDUFS7
1_Member	WikiPathways	WP4324	Mitochondrial complex I assembly model OXPHOS system	-38.2386	-35.6226	23/56	4696,4698,4702,4705,4706,4709,4710,4711,4712,4713,4714,4715,4716,4717,4719,4722,4723,4724,4726,4729,4731,54539,55572	NDUFA3,NDUFA5,NDUFA8,NDUFA10,NDUFAB1,NDUFB3,NDUFB4,NDUFB5,NDUFB6,NDUFB7,NDUFB8,NDUFB9,NDUFB10,NDUFC1,NDUFS1,NDUFS3,NDUFV1,NDUFS4,NDUFS6,NDUFV2,NDUFV3,NDUFB11,FOXRED1
1_Member	GO Biological Processes	GO:0009141	nucleoside triphosphate metabolic process	-37.7834	-35.1753	32/208	498,521,4624,4625,4696,4698,4702,4705,4706,4709,4710,4711,4712,4713,4714,4715,4716,4717,4719,4722,4723,4724,4726,4728,4729,4731,4967,6389,6390,10476,54539,374291	ATP5F1A,ATP5ME,MYH6,MYH7,NDUFA3,NDUFA5,NDUFA8,NDUFA10,NDUFAB1,NDUFB3,NDUFB4,NDUFB5,NDUFB6,NDUFB7,NDUFB8,NDUFB9,NDUFB10,NDUFC1,NDUFS1,NDUFS3,NDUFV1,NDUFS4,NDUFS6,NDUFS8,NDUFV2,NDUFV3,OGDH,SDHA,SDHB,ATP5PD,NDUFB11,NDUFS7
1_Member	KEGG Pathway	hsa05010	Alzheimer disease	-36.0663	-33.466	37/384	498,775,1339,1345,1346,1537,4696,4698,4702,4705,4706,4709,4710,4711,4712,4713,4714,4715,4716,4717,4719,4722,4723,4724,4726,4728,4729,4731,6389,6390,7381,7385,7386,10476,10975,54539,374291	ATP5F1A,CACNA1C,COX6A2,COX6C,COX7A1,CYC1,NDUFA3,NDUFA5,NDUFA8,NDUFA10,NDUFAB1,NDUFB3,NDUFB4,NDUFB5,NDUFB6,NDUFB7,NDUFB8,NDUFB9,NDUFB10,NDUFC1,NDUFS1,NDUFS3,NDUFV1,NDUFS4,NDUFS6,NDUFS8,NDUFV2,NDUFV3,SDHA,SDHB,UQCRB,UQCRC2,UQCRFS1,ATP5PD,UQCR11,NDUFB11,NDUFS7
1_Member	KEGG Pathway	hsa05014	Amyotrophic lateral sclerosis	-35.4727	-32.8801	36/364	498,1339,1345,1346,1537,4696,4698,4702,4705,4706,4709,4710,4711,4712,4713,4714,4715,4716,4717,4719,4722,4723,4724,4726,4728,4729,4731,6389,6390,7381,7385,7386,10476,10975,54539,374291	ATP5F1A,COX6A2,COX6C,COX7A1,CYC1,NDUFA3,NDUFA5,NDUFA8,NDUFA10,NDUFAB1,NDUFB3,NDUFB4,NDUFB5,NDUFB6,NDUFB7,NDUFB8,NDUFB9,NDUFB10,NDUFC1,NDUFS1,NDUFS3,NDUFV1,NDUFS4,NDUFS6,NDUFS8,NDUFV2,NDUFV3,SDHA,SDHB,UQCRB,UQCRC2,UQCRFS1,ATP5PD,UQCR11,NDUFB11,NDUFS7
1_Member	KEGG Pathway	hsa05022	Pathways of neurodegeneration - multiple diseases	-33.962	-31.377	38/476	498,775,1339,1345,1346,1537,4696,4698,4702,4705,4706,4709,4710,4711,4712,4713,4714,4715,4716,4717,4719,4722,4723,4724,4726,4728,4729,4731,6262,6389,6390,7381,7385,7386,10476,10975,54539,374291	ATP5F1A,CACNA1C,COX6A2,COX6C,COX7A1,CYC1,NDUFA3,NDUFA5,NDUFA8,NDUFA10,NDUFAB1,NDUFB3,NDUFB4,NDUFB5,NDUFB6,NDUFB7,NDUFB8,NDUFB9,NDUFB10,NDUFC1,NDUFS1,NDUFS3,NDUFV1,NDUFS4,NDUFS6,NDUFS8,NDUFV2,NDUFV3,RYR2,SDHA,SDHB,UQCRB,UQCRC2,UQCRFS1,ATP5PD,UQCR11,NDUFB11,NDUFS7
1_Member	GO Biological Processes	GO:0090407	organophosphate biosynthetic process	-33.367	-30.7895	39/535	32,38,498,521,1120,1737,1738,2180,4696,4698,4702,4705,4706,4709,4710,4711,4712,4713,4714,4715,4716,4717,4719,4722,4723,4724,4726,4728,4729,4731,5160,5162,6389,6390,8050,10476,54539,128486,374291	ACACB,ACAT1,ATP5F1A,ATP5ME,CHKB,DLAT,DLD,ACSL1,NDUFA3,NDUFA5,NDUFA8,NDUFA10,NDUFAB1,NDUFB3,NDUFB4,NDUFB5,NDUFB6,NDUFB7,NDUFB8,NDUFB9,NDUFB10,NDUFC1,NDUFS1,NDUFS3,NDUFV1,NDUFS4,NDUFS6,NDUFS8,NDUFV2,NDUFV3,PDHA1,PDHB,SDHA,SDHB,PDHX,ATP5PD,NDUFB11,FITM2,NDUFS7
1_Member	GO Biological Processes	GO:0010257	NADH dehydrogenase complex assembly	-33.2994	-30.7363	21/59	4696,4698,4702,4705,4706,4709,4710,4711,4712,4713,4714,4715,4716,4717,4719,4722,4724,4728,54539,55572,374291	NDUFA3,NDUFA5,NDUFA8,NDUFA10,NDUFAB1,NDUFB3,NDUFB4,NDUFB5,NDUFB6,NDUFB7,NDUFB8,NDUFB9,NDUFB10,NDUFC1,NDUFS1,NDUFS3,NDUFS4,NDUFS8,NDUFB11,FOXRED1,NDUFS7
1_Member	GO Biological Processes	GO:0032981	mitochondrial respiratory chain complex I assembly	-33.2994	-30.7363	21/59	4696,4698,4702,4705,4706,4709,4710,4711,4712,4713,4714,4715,4716,4717,4719,4722,4724,4728,54539,55572,374291	NDUFA3,NDUFA5,NDUFA8,NDUFA10,NDUFAB1,NDUFB3,NDUFB4,NDUFB5,NDUFB6,NDUFB7,NDUFB8,NDUFB9,NDUFB10,NDUFC1,NDUFS1,NDUFS3,NDUFS4,NDUFS8,NDUFB11,FOXRED1,NDUFS7
1_Member	GO Biological Processes	GO:0033108	mitochondrial respiratory chain complex assembly	-31.5334	-28.9843	23/99	4696,4698,4702,4705,4706,4709,4710,4711,4712,4713,4714,4715,4716,4717,4719,4722,4724,4728,7386,54539,55245,55572,374291	NDUFA3,NDUFA5,NDUFA8,NDUFA10,NDUFAB1,NDUFB3,NDUFB4,NDUFB5,NDUFB6,NDUFB7,NDUFB8,NDUFB9,NDUFB10,NDUFC1,NDUFS1,NDUFS3,NDUFS4,NDUFS8,UQCRFS1,NDUFB11,UQCC1,FOXRED1,NDUFS7
1_Member	KEGG Pathway	hsa04723	Retrograde endocannabinoid signaling	-30.5115	-27.9693	25/148	775,4696,4698,4702,4705,4706,4709,4710,4711,4712,4713,4714,4715,4716,4717,4719,4722,4723,4724,4726,4728,4729,4731,54539,374291	CACNA1C,NDUFA3,NDUFA5,NDUFA8,NDUFA10,NDUFAB1,NDUFB3,NDUFB4,NDUFB5,NDUFB6,NDUFB7,NDUFB8,NDUFB9,NDUFB10,NDUFC1,NDUFS1,NDUFS3,NDUFV1,NDUFS4,NDUFS6,NDUFS8,NDUFV2,NDUFV3,NDUFB11,NDUFS7
1_Member	GO Biological Processes	GO:1901137	carbohydrate derivative biosynthetic process	-30.4724	-27.9369	38/590	32,38,498,521,1737,1738,2180,4696,4698,4702,4705,4706,4709,4710,4711,4712,4713,4714,4715,4716,4717,4719,4722,4723,4724,4726,4728,4729,4731,5160,5162,6389,6390,7423,8050,10476,54539,374291	ACACB,ACAT1,ATP5F1A,ATP5ME,DLAT,DLD,ACSL1,NDUFA3,NDUFA5,NDUFA8,NDUFA10,NDUFAB1,NDUFB3,NDUFB4,NDUFB5,NDUFB6,NDUFB7,NDUFB8,NDUFB9,NDUFB10,NDUFC1,NDUFS1,NDUFS3,NDUFV1,NDUFS4,NDUFS6,NDUFS8,NDUFV2,NDUFV3,PDHA1,PDHB,SDHA,SDHB,VEGFB,PDHX,ATP5PD,NDUFB11,NDUFS7
1_Member	GO Biological Processes	GO:0007005	mitochondrion organization	-27.0156	-24.4997	32/445	1346,2021,2631,4696,4698,4702,4705,4706,4709,4710,4711,4712,4713,4714,4715,4716,4717,4719,4722,4724,4728,4846,7386,10449,23408,54539,55245,55572,79135,154791,246269,374291	COX7A1,ENDOG,NIPSNAP2,NDUFA3,NDUFA5,NDUFA8,NDUFA10,NDUFAB1,NDUFB3,NDUFB4,NDUFB5,NDUFB6,NDUFB7,NDUFB8,NDUFB9,NDUFB10,NDUFC1,NDUFS1,NDUFS3,NDUFS4,NDUFS8,NOS3,UQCRFS1,ACAA2,SIRT5,NDUFB11,UQCC1,FOXRED1,APOO,FMC1,AFG1L,NDUFS7
1_Member	CORUM	CORUM:2914	Respiratory chain complex I (beta subunit) mitochondrial	-19.2469	-16.8279	10/16	4706,4709,4710,4711,4712,4713,4714,4715,4716,54539	NDUFAB1,NDUFB3,NDUFB4,NDUFB5,NDUFB6,NDUFB7,NDUFB8,NDUFB9,NDUFB10,NDUFB11
2_Summary	Reactome Gene Sets	R-HSA-71406	Pyruvate metabolism and Citric Acid (TCA) cycle	-31.944	-29.388	20/55	50,1431,1737,1738,1743,2271,3419,3420,3421,4967,5160,5162,5166,6389,6390,8050,8802,8803,25874,51660,92259,38,34,3033,51805	ACO2,CS,DLAT,DLD,DLST,FH,IDH3A,IDH3B,IDH3G,OGDH,PDHA1,PDHB,PDK4,SDHA,SDHB,PDHX,SUCLG1,SUCLA2,MPC2,MPC1,MRPS36,ACAT1,ACADM,HADH,COQ3
2_Member	Reactome Gene Sets	R-HSA-71406	Pyruvate metabolism and Citric Acid (TCA) cycle	-31.944	-29.388	20/55	50,1431,1737,1738,1743,2271,3419,3420,3421,4967,5160,5162,5166,6389,6390,8050,8802,8803,25874,51660	ACO2,CS,DLAT,DLD,DLST,FH,IDH3A,IDH3B,IDH3G,OGDH,PDHA1,PDHB,PDK4,SDHA,SDHB,PDHX,SUCLG1,SUCLA2,MPC2,MPC1
2_Member	KEGG Pathway	hsa00020	Citrate cycle (TCA cycle)	-29.0312	-26.5024	16/30	50,1431,1737,1738,1743,2271,3419,3420,3421,4967,5160,5162,6389,6390,8802,8803	ACO2,CS,DLAT,DLD,DLST,FH,IDH3A,IDH3B,IDH3G,OGDH,PDHA1,PDHB,SDHA,SDHB,SUCLG1,SUCLA2
2_Member	GO Biological Processes	GO:0006099	tricarboxylic acid cycle	-28.4186	-25.8963	16/32	50,1431,1737,1743,2271,3419,3420,3421,4967,5160,5162,6389,6390,8802,8803,92259	ACO2,CS,DLAT,DLST,FH,IDH3A,IDH3B,IDH3G,OGDH,PDHA1,PDHB,SDHA,SDHB,SUCLG1,SUCLA2,MRPS36
2_Member	WikiPathways	WP78	TCA cycle (aka Krebs or citric acid cycle)	-26.2161	-23.7127	13/18	50,1431,1738,1743,2271,3419,3420,3421,4967,6389,6390,8802,8803	ACO2,CS,DLD,DLST,FH,IDH3A,IDH3B,IDH3G,OGDH,SDHA,SDHB,SUCLG1,SUCLA2
2_Member	Reactome Gene Sets	R-HSA-71403	Citric acid cycle (TCA cycle)	-24.4596	-21.9745	13/22	50,1431,1738,1743,2271,3419,3420,3421,4967,6389,6390,8802,8803	ACO2,CS,DLD,DLST,FH,IDH3A,IDH3B,IDH3G,OGDH,SDHA,SDHB,SUCLG1,SUCLA2
2_Member	KEGG Pathway	hsa01200	Carbon metabolism	-19.7558	-17.3212	17/115	38,50,1431,1737,1738,1743,2271,3419,3420,3421,4967,5160,5162,6389,6390,8802,8803	ACAT1,ACO2,CS,DLAT,DLD,DLST,FH,IDH3A,IDH3B,IDH3G,OGDH,PDHA1,PDHB,SDHA,SDHB,SUCLG1,SUCLA2
2_Member	WikiPathways	WP2453	TCA cycle and deficiency of pyruvate dehydrogenase complex (PDHc)	-16.7664	-14.3771	9/16	1431,1737,1738,1743,2271,3419,4967,5160,6389	CS,DLAT,DLD,DLST,FH,IDH3A,OGDH,PDHA1,SDHA
2_Member	WikiPathways	WP3925	Amino acid metabolism	-15.0013	-12.6441	13/91	34,50,1431,1738,1743,2271,3033,4967,5160,5166,6389,8050,8802	ACADM,ACO2,CS,DLD,DLST,FH,HADH,OGDH,PDHA1,PDK4,SDHA,PDHX,SUCLG1
2_Member	WikiPathways	WP4290	Metabolic reprogramming in colon cancer	-8.79893	-6.60279	7/42	50,1743,2271,3419,5160,5162,6390	ACO2,DLST,FH,IDH3A,PDHA1,PDHB,SDHB
2_Member	GO Biological Processes	GO:0005975	carbohydrate metabolic process	-3.89118	-2.00516	10/467	34,1431,1737,3419,3421,4967,5160,5162,5166,51805	ACADM,CS,DLAT,IDH3A,IDH3G,OGDH,PDHA1,PDHB,PDK4,COQ3
3_Summary	GO Biological Processes	GO:0006635	fatty acid beta-oxidation	-26.98	-24.4704	18/60	33,34,37,38,1375,1376,1632,1666,1891,2108,2109,2110,3030,3032,3033,3712,10449,10455,788,1120,1738,2180,32,948,1737,4706,4967,5160,5162,8050,9444,84869,145482,253017,1743,4846,8528,55856,128486,2170	ACADL,ACADM,ACADVL,ACAT1,CPT1B,CPT2,ECI1,DECR1,ECH1,ETFA,ETFB,ETFDH,HADHA,HADHB,HADH,IVD,ACAA2,ECI2,SLC25A20,CHKB,DLD,ACSL1,ACACB,CD36,DLAT,NDUFAB1,OGDH,PDHA1,PDHB,PDHX,QKI,CBR4,PTGR2,TECRL,DLST,NOS3,DDO,ACOT13,FITM2,FABP3
3_Member	GO Biological Processes	GO:0006635	fatty acid beta-oxidation	-26.98	-24.4704	18/60	33,34,37,38,1375,1376,1632,1666,1891,2108,2109,2110,3030,3032,3033,3712,10449,10455	ACADL,ACADM,ACADVL,ACAT1,CPT1B,CPT2,ECI1,DECR1,ECH1,ETFA,ETFB,ETFDH,HADHA,HADHB,HADH,IVD,ACAA2,ECI2
3_Member	WikiPathways	WP143	Fatty acid beta-oxidation	-25.5886	-23.0914	15/34	33,34,37,38,788,1120,1375,1376,1632,1666,1738,2180,3030,3032,3033	ACADL,ACADM,ACADVL,ACAT1,SLC25A20,CHKB,CPT1B,CPT2,ECI1,DECR1,DLD,ACSL1,HADHA,HADHB,HADH
3_Member	GO Biological Processes	GO:0032787	monocarboxylic acid metabolic process	-25.4872	-22.9961	32/498	32,33,34,37,38,948,1375,1376,1632,1666,1737,1738,1891,2108,2109,2110,2180,3030,3032,3033,3712,4706,4967,5160,5162,8050,9444,10449,10455,84869,145482,253017	ACACB,ACADL,ACADM,ACADVL,ACAT1,CD36,CPT1B,CPT2,ECI1,DECR1,DLAT,DLD,ECH1,ETFA,ETFB,ETFDH,ACSL1,HADHA,HADHB,HADH,IVD,NDUFAB1,OGDH,PDHA1,PDHB,PDHX,QKI,ACAA2,ECI2,CBR4,PTGR2,TECRL
3_Member	GO Biological Processes	GO:0019395	fatty acid oxidation	-24.2189	-21.7397	18/82	33,34,37,38,1375,1376,1632,1666,1891,2108,2109,2110,3030,3032,3033,3712,10449,10455	ACADL,ACADM,ACADVL,ACAT1,CPT1B,CPT2,ECI1,DECR1,ECH1,ETFA,ETFB,ETFDH,HADHA,HADHB,HADH,IVD,ACAA2,ECI2
3_Member	GO Biological Processes	GO:0009062	fatty acid catabolic process	-23.81	-21.3366	18/86	33,34,37,38,1375,1376,1632,1666,1891,2108,2109,2110,3030,3032,3033,3712,10449,10455	ACADL,ACADM,ACADVL,ACAT1,CPT1B,CPT2,ECI1,DECR1,ECH1,ETFA,ETFB,ETFDH,HADHA,HADHB,HADH,IVD,ACAA2,ECI2
3_Member	GO Biological Processes	GO:0034440	lipid oxidation	-23.6136	-21.146	18/88	33,34,37,38,1375,1376,1632,1666,1891,2108,2109,2110,3030,3032,3033,3712,10449,10455	ACADL,ACADM,ACADVL,ACAT1,CPT1B,CPT2,ECI1,DECR1,ECH1,ETFA,ETFB,ETFDH,HADHA,HADHB,HADH,IVD,ACAA2,ECI2
3_Member	GO Biological Processes	GO:0006631	fatty acid metabolic process	-23.2804	-20.8185	26/319	32,33,34,37,38,948,1375,1376,1632,1666,1891,2108,2109,2110,2180,3030,3032,3033,3712,4706,9444,10449,10455,84869,145482,253017	ACACB,ACADL,ACADM,ACADVL,ACAT1,CD36,CPT1B,CPT2,ECI1,DECR1,ECH1,ETFA,ETFB,ETFDH,ACSL1,HADHA,HADHB,HADH,IVD,NDUFAB1,QKI,ACAA2,ECI2,CBR4,PTGR2,TECRL
3_Member	GO Biological Processes	GO:0072329	monocarboxylic acid catabolic process	-21.6624	-19.206	18/111	33,34,37,38,1375,1376,1632,1666,1891,2108,2109,2110,3030,3032,3033,3712,10449,10455	ACADL,ACADM,ACADVL,ACAT1,CPT1B,CPT2,ECI1,DECR1,ECH1,ETFA,ETFB,ETFDH,HADHA,HADHB,HADH,IVD,ACAA2,ECI2
3_Member	GO Biological Processes	GO:0046395	carboxylic acid catabolic process	-21.4808	-19.03	22/224	33,34,37,38,1375,1376,1632,1666,1738,1743,1891,2108,2109,2110,3030,3032,3033,3712,4846,8528,10449,10455	ACADL,ACADM,ACADVL,ACAT1,CPT1B,CPT2,ECI1,DECR1,DLD,DLST,ECH1,ETFA,ETFB,ETFDH,HADHA,HADHB,HADH,IVD,NOS3,DDO,ACAA2,ECI2
3_Member	GO Biological Processes	GO:0016054	organic acid catabolic process	-21.3104	-18.8651	22/228	33,34,37,38,1375,1376,1632,1666,1738,1743,1891,2108,2109,2110,3030,3032,3033,3712,4846,8528,10449,10455	ACADL,ACADM,ACADVL,ACAT1,CPT1B,CPT2,ECI1,DECR1,DLD,DLST,ECH1,ETFA,ETFB,ETFDH,HADHA,HADHB,HADH,IVD,NOS3,DDO,ACAA2,ECI2
3_Member	Reactome Gene Sets	R-HSA-8978868	Fatty acid metabolism	-20.7784	-18.3385	20/177	32,33,34,37,788,1375,1376,1632,1666,2180,3030,3032,3033,4706,10449,10455,55856,84869,145482,253017	ACACB,ACADL,ACADM,ACADVL,SLC25A20,CPT1B,CPT2,ECI1,DECR1,ACSL1,HADHA,HADHB,HADH,NDUFAB1,ACAA2,ECI2,ACOT13,CBR4,PTGR2,TECRL
3_Member	KEGG Pathway	hsa00071	Fatty acid degradation	-19.632	-17.2026	13/43	33,34,37,38,1375,1376,1632,2180,3030,3032,3033,10449,10455	ACADL,ACADM,ACADVL,ACAT1,CPT1B,CPT2,ECI1,ACSL1,HADHA,HADHB,HADH,ACAA2,ECI2
3_Member	GO Biological Processes	GO:0030258	lipid modification	-18.3988	-15.9948	18/166	33,34,37,38,1375,1376,1632,1666,1891,2108,2109,2110,3030,3032,3033,3712,10449,10455	ACADL,ACADM,ACADVL,ACAT1,CPT1B,CPT2,ECI1,DECR1,ECH1,ETFA,ETFB,ETFDH,HADHA,HADHB,HADH,IVD,ACAA2,ECI2
3_Member	GO Biological Processes	GO:0044242	cellular lipid catabolic process	-17.3741	-14.9751	18/189	33,34,37,38,1375,1376,1632,1666,1891,2108,2109,2110,3030,3032,3033,3712,10449,10455	ACADL,ACADM,ACADVL,ACAT1,CPT1B,CPT2,ECI1,DECR1,ECH1,ETFA,ETFB,ETFDH,HADHA,HADHB,HADH,IVD,ACAA2,ECI2
3_Member	GO Biological Processes	GO:0044282	small molecule catabolic process	-16.9618	-14.5676	22/362	33,34,37,38,1375,1376,1632,1666,1738,1743,1891,2108,2109,2110,3030,3032,3033,3712,4846,8528,10449,10455	ACADL,ACADM,ACADVL,ACAT1,CPT1B,CPT2,ECI1,DECR1,DLD,DLST,ECH1,ETFA,ETFB,ETFDH,HADHA,HADHB,HADH,IVD,NOS3,DDO,ACAA2,ECI2
3_Member	Reactome Gene Sets	R-HSA-77289	Mitochondrial Fatty Acid Beta-Oxidation	-16.5858	-14.2012	11/37	33,34,37,1632,1666,3030,3032,3033,4706,10449,55856	ACADL,ACADM,ACADVL,ECI1,DECR1,HADHA,HADHB,HADH,NDUFAB1,ACAA2,ACOT13
3_Member	WikiPathways	WP368	Mitochondrial long chain fatty acid beta-oxidation	-16.4409	-14.061	9/17	33,34,37,788,1376,1632,2180,3030,3033	ACADL,ACADM,ACADVL,SLC25A20,CPT2,ECI1,ACSL1,HADHA,HADH
3_Member	KEGG Pathway	hsa01212	Fatty acid metabolism	-16.0368	-13.6615	12/57	33,34,37,38,1375,1376,2180,3030,3032,3033,10449,84869	ACADL,ACADM,ACADVL,ACAT1,CPT1B,CPT2,ACSL1,HADHA,HADHB,HADH,ACAA2,CBR4
3_Member	GO Biological Processes	GO:0016042	lipid catabolic process	-15.4175	-13.0468	19/285	33,34,37,38,1375,1376,1632,1666,1891,2108,2109,2110,3030,3032,3033,3712,10449,10455,128486	ACADL,ACADM,ACADVL,ACAT1,CPT1B,CPT2,ECI1,DECR1,ECH1,ETFA,ETFB,ETFDH,HADHA,HADHB,HADH,IVD,ACAA2,ECI2,FITM2
3_Member	Reactome Gene Sets	R-HSA-77288	mitochondrial fatty acid beta-oxidation of unsaturated fatty acids	-13.8481	-11.4953	6/6	33,34,1632,1666,3030,3032	ACADL,ACADM,ECI1,DECR1,HADHA,HADHB
3_Member	GO Biological Processes	GO:0033539	fatty acid beta-oxidation using acyl-CoA dehydrogenase	-13.6551	-11.3067	7/11	33,34,37,2108,2109,2110,3712	ACADL,ACADM,ACADVL,ETFA,ETFB,ETFDH,IVD
3_Member	Reactome Gene Sets	R-HSA-556833	Metabolism of lipids	-13.2888	-10.9615	25/743	32,33,34,37,38,788,948,1120,1375,1376,1632,1666,2170,2180,3030,3032,3033,4706,10449,10455,55856,84869,128486,145482,253017	ACACB,ACADL,ACADM,ACADVL,ACAT1,SLC25A20,CD36,CHKB,CPT1B,CPT2,ECI1,DECR1,FABP3,ACSL1,HADHA,HADHB,HADH,NDUFAB1,ACAA2,ECI2,ACOT13,CBR4,FITM2,PTGR2,TECRL
3_Member	WikiPathways	WP5241	Mitochondrial beta-oxidation	-7.1285	-5.00018	4/9	33,1632,1666,10449	ACADL,ECI1,DECR1,ACAA2
4_Summary	CORUM	CORUM:2920	Respiratory chain complex I (lambda subunit) mitochondrial	-19.2469	-16.8279	10/16	4698,4719,4722,4723,4724,4726,4728,4729,4731,374291,4705,4714,4712,4846,5166	NDUFA5,NDUFS1,NDUFS3,NDUFV1,NDUFS4,NDUFS6,NDUFS8,NDUFV2,NDUFV3,NDUFS7,NDUFA10,NDUFB8,NDUFB6,NOS3,PDK4
4_Member	CORUM	CORUM:2920	Respiratory chain complex I (lambda subunit) mitochondrial	-19.2469	-16.8279	10/16	4698,4719,4722,4723,4724,4726,4728,4729,4731,374291	NDUFA5,NDUFS1,NDUFS3,NDUFV1,NDUFS4,NDUFS6,NDUFS8,NDUFV2,NDUFV3,NDUFS7
4_Member	CORUM	CORUM:2948	Respiratory chain complex I (incomplete intermediate), mitochondrial	-19.0753	-16.6614	9/11	4705,4714,4719,4723,4724,4726,4729,4731,374291	NDUFA10,NDUFB8,NDUFS1,NDUFV1,NDUFS4,NDUFS6,NDUFV2,NDUFV3,NDUFS7
4_Member	CORUM	CORUM:2905	Respiratory chain complex I (intermediate), mitochondrial	-8.87865	-6.67635	5/11	4712,4722,4724,4729,374291	NDUFB6,NDUFS3,NDUFS4,NDUFV2,NDUFS7
4_Member	CORUM	CORUM:2906	Respiratory chain complex I (intermediate II/230kD), mitochondrial	-6.91095	-4.80047	3/3	4724,4729,374291	NDUFS4,NDUFV2,NDUFS7
4_Member	CORUM	CORUM:2904	Respiratory chain complex I (intermediate VII/650kD), mitochondrial	-6.90834	-4.80047	4/10	4722,4724,4729,374291	NDUFS3,NDUFS4,NDUFV2,NDUFS7
4_Member	CORUM	CORUM:2884	Respiratory chain complex I (early intermediate NDUFAF1 assembly), mitochondrial	-5.37328	-3.38279	3/7	4712,4722,374291	NDUFB6,NDUFS3,NDUFS7
4_Member	GO Biological Processes	GO:0072593	reactive oxygen species metabolic process	-3.72262	-1.84696	5/105	4719,4722,4724,4846,5166	NDUFS1,NDUFS3,NDUFS4,NOS3,PDK4
5_Summary	KEGG Pathway	hsa04260	Cardiac muscle contraction	-18.5344	-16.1255	15/87	775,1339,1345,1346,1537,4624,4625,4633,4634,6262,7381,7385,7386,10345,10975,55245	CACNA1C,COX6A2,COX6C,COX7A1,CYC1,MYH6,MYH7,MYL2,MYL3,RYR2,UQCRB,UQCRC2,UQCRFS1,TRDN,UQCR11,UQCC1
5_Member	KEGG Pathway	hsa04260	Cardiac muscle contraction	-18.5344	-16.1255	15/87	775,1339,1345,1346,1537,4624,4625,4633,4634,6262,7381,7385,7386,10345,10975	CACNA1C,COX6A2,COX6C,COX7A1,CYC1,MYH6,MYH7,MYL2,MYL3,RYR2,UQCRB,UQCRC2,UQCRFS1,TRDN,UQCR11
5_Member	WikiPathways	WP4921	Mitochondrial complex III assembly	-9.96248	-7.70042	6/16	1537,7381,7385,7386,10975,55245	CYC1,UQCRB,UQCRC2,UQCRFS1,UQCR11,UQCC1
5_Member	GO Biological Processes	GO:0006122	mitochondrial electron transport, ubiquinol to cytochrome c	-8.24708	-6.08618	5/14	1537,7381,7385,7386,10975	CYC1,UQCRB,UQCRC2,UQCRFS1,UQCR11
6_Summary	GO Biological Processes	GO:0006637	acyl-CoA metabolic process	-15.1323	-12.7706	13/89	32,38,1737,1738,1743,2180,4967,5160,5162,8050,8802,8803,128486,4706,8528,5166,25874,51660,388962,1375,2271,1431,54583,3712,4846	ACACB,ACAT1,DLAT,DLD,DLST,ACSL1,OGDH,PDHA1,PDHB,PDHX,SUCLG1,SUCLA2,FITM2,NDUFAB1,DDO,PDK4,MPC2,MPC1,BOLA3,CPT1B,FH,CS,EGLN1,IVD,NOS3
6_Member	GO Biological Processes	GO:0006637	acyl-CoA metabolic process	-15.1323	-12.7706	13/89	32,38,1737,1738,1743,2180,4967,5160,5162,8050,8802,8803,128486	ACACB,ACAT1,DLAT,DLD,DLST,ACSL1,OGDH,PDHA1,PDHB,PDHX,SUCLG1,SUCLA2,FITM2
6_Member	GO Biological Processes	GO:0035383	thioester metabolic process	-15.1323	-12.7706	13/89	32,38,1737,1738,1743,2180,4967,5160,5162,8050,8802,8803,128486	ACACB,ACAT1,DLAT,DLD,DLST,ACSL1,OGDH,PDHA1,PDHB,PDHX,SUCLG1,SUCLA2,FITM2
6_Member	Reactome Gene Sets	R-HSA-389661	Glyoxylate metabolism and glycine degradation	-13.548	-11.2089	9/31	1737,1738,1743,4706,4967,5160,5162,8050,8528	DLAT,DLD,DLST,NDUFAB1,OGDH,PDHA1,PDHB,PDHX,DDO
6_Member	GO Biological Processes	GO:0033865	nucleoside bisphosphate metabolic process	-13.5403	-11.2089	13/117	32,38,1737,1738,1743,2180,4967,5160,5162,8050,8802,8803,128486	ACACB,ACAT1,DLAT,DLD,DLST,ACSL1,OGDH,PDHA1,PDHB,PDHX,SUCLG1,SUCLA2,FITM2
6_Member	GO Biological Processes	GO:0033875	ribonucleoside bisphosphate metabolic process	-13.5403	-11.2089	13/117	32,38,1737,1738,1743,2180,4967,5160,5162,8050,8802,8803,128486	ACACB,ACAT1,DLAT,DLD,DLST,ACSL1,OGDH,PDHA1,PDHB,PDHX,SUCLG1,SUCLA2,FITM2
6_Member	GO Biological Processes	GO:0034032	purine nucleoside bisphosphate metabolic process	-13.5403	-11.2089	13/117	32,38,1737,1738,1743,2180,4967,5160,5162,8050,8802,8803,128486	ACACB,ACAT1,DLAT,DLD,DLST,ACSL1,OGDH,PDHA1,PDHB,PDHX,SUCLG1,SUCLA2,FITM2
6_Member	GO Biological Processes	GO:0006084	acetyl-CoA metabolic process	-12.0318	-9.70871	8/28	32,38,1737,1738,1743,5160,5162,8050	ACACB,ACAT1,DLAT,DLD,DLST,PDHA1,PDHB,PDHX
6_Member	Reactome Gene Sets	R-HSA-70268	Pyruvate metabolism	-11.6328	-9.31378	8/31	1737,1738,5160,5162,5166,8050,25874,51660	DLAT,DLD,PDHA1,PDHB,PDK4,PDHX,MPC2,MPC1
6_Member	GO Biological Processes	GO:0006086	acetyl-CoA biosynthetic process from pyruvate	-10.7564	-8.45327	5/6	1737,1738,5160,5162,8050	DLAT,DLD,PDHA1,PDHB,PDHX
6_Member	GO Biological Processes	GO:0006085	acetyl-CoA biosynthetic process	-10.6261	-8.33077	6/13	38,1737,1738,5160,5162,8050	ACAT1,DLAT,DLD,PDHA1,PDHB,PDHX
6_Member	GO Biological Processes	GO:0035384	thioester biosynthetic process	-10.5679	-8.2802	8/41	32,38,1737,1738,2180,5160,5162,8050	ACACB,ACAT1,DLAT,DLD,ACSL1,PDHA1,PDHB,PDHX
6_Member	GO Biological Processes	GO:0071616	acyl-CoA biosynthetic process	-10.5679	-8.2802	8/41	32,38,1737,1738,2180,5160,5162,8050	ACACB,ACAT1,DLAT,DLD,ACSL1,PDHA1,PDHB,PDHX
6_Member	Reactome Gene Sets	R-HSA-204174	Regulation of pyruvate dehydrogenase (PDH) complex	-9.96248	-7.70042	6/16	1737,1738,5160,5162,5166,8050	DLAT,DLD,PDHA1,PDHB,PDK4,PDHX
6_Member	GO Biological Processes	GO:0033866	nucleoside bisphosphate biosynthetic process	-9.69176	-7.45728	8/52	32,38,1737,1738,2180,5160,5162,8050	ACACB,ACAT1,DLAT,DLD,ACSL1,PDHA1,PDHB,PDHX
6_Member	GO Biological Processes	GO:0034030	ribonucleoside bisphosphate biosynthetic process	-9.69176	-7.45728	8/52	32,38,1737,1738,2180,5160,5162,8050	ACACB,ACAT1,DLAT,DLD,ACSL1,PDHA1,PDHB,PDHX
6_Member	GO Biological Processes	GO:0034033	purine nucleoside bisphosphate biosynthetic process	-9.69176	-7.45728	8/52	32,38,1737,1738,2180,5160,5162,8050	ACACB,ACAT1,DLAT,DLD,ACSL1,PDHA1,PDHB,PDHX
6_Member	GO Biological Processes	GO:0006790	sulfur compound metabolic process	-9.57911	-7.34796	15/347	32,38,1737,1738,1743,2180,4706,4967,5160,5162,8050,8802,8803,128486,388962	ACACB,ACAT1,DLAT,DLD,DLST,ACSL1,NDUFAB1,OGDH,PDHA1,PDHB,PDHX,SUCLG1,SUCLA2,FITM2,BOLA3
6_Member	Reactome Gene Sets	R-HSA-5362517	Signaling by Retinoic Acid	-8.72358	-6.53352	7/43	1375,1737,1738,5160,5162,5166,8050	CPT1B,DLAT,DLD,PDHA1,PDHB,PDK4,PDHX
6_Member	KEGG Pathway	hsa00620	Pyruvate metabolism	-8.44042	-6.26519	7/47	32,38,1737,1738,2271,5160,5162	ACACB,ACAT1,DLAT,DLD,FH,PDHA1,PDHB
6_Member	WikiPathways	WP5220	Metabolic reprogramming in pancreatic cancer	-7.19274	-5.0618	6/42	1431,1737,1738,5160,5162,8050	CS,DLAT,DLD,PDHA1,PDHB,PDHX
6_Member	GO Biological Processes	GO:0006090	pyruvate metabolic process	-5.99708	-3.95829	6/66	1737,1738,4967,5160,5162,8050	DLAT,DLD,OGDH,PDHA1,PDHB,PDHX
6_Member	GO Biological Processes	GO:0044272	sulfur compound biosynthetic process	-5.96182	-3.92937	8/153	32,38,1737,1738,2180,5160,5162,8050	ACACB,ACAT1,DLAT,DLD,ACSL1,PDHA1,PDHB,PDHX
6_Member	WikiPathways	WP4206	Hereditary leiomyomatosis and renal cell carcinoma pathway	-5.5622	-3.56403	4/20	32,5160,5162,54583	ACACB,PDHA1,PDHB,EGLN1
6_Member	WikiPathways	WP534	Glycolysis and gluconeogenesis	-5.51584	-3.5196	5/45	1737,1738,5160,25874,51660	DLAT,DLD,PDHA1,MPC2,MPC1
6_Member	Reactome Gene Sets	R-HSA-71291	Metabolism of amino acids and derivatives	-5.48336	-3.48904	11/376	38,1737,1738,1743,3712,4706,4967,5160,5162,8050,8528	ACAT1,DLAT,DLD,DLST,IVD,NDUFAB1,OGDH,PDHA1,PDHB,PDHX,DDO
6_Member	Reactome Gene Sets	R-HSA-9006931	Signaling by Nuclear Receptors	-3.86021	-1.97718	8/299	1375,1737,1738,4846,5160,5162,5166,8050	CPT1B,DLAT,DLD,NOS3,PDHA1,PDHB,PDK4,PDHX
6_Member	KEGG Pathway	hsa00010	Glycolysis / Gluconeogenesis	-3.44226	-1.59352	4/67	1737,1738,5160,5162	DLAT,DLD,PDHA1,PDHB
6_Member	KEGG Pathway	hsa04922	Glucagon signaling pathway	-2.68109	-0.872996	4/107	32,1375,5160,5162	ACACB,CPT1B,PDHA1,PDHB
6_Member	KEGG Pathway	hsa04066	HIF-1 signaling pathway	-2.6518	-0.849923	4/109	4846,5160,5162,54583	NOS3,PDHA1,PDHB,EGLN1
6_Member	GO Biological Processes	GO:0006006	glucose metabolic process	-2.55389	-0.764174	4/116	1737,5160,5162,5166	DLAT,PDHA1,PDHB,PDK4
6_Member	GO Biological Processes	GO:0043604	amide biosynthetic process	-2.31493	-0.546292	8/521	32,38,1737,1738,2180,5160,5162,8050	ACACB,ACAT1,DLAT,DLD,ACSL1,PDHA1,PDHB,PDHX
6_Member	GO Biological Processes	GO:0019318	hexose metabolic process	-2.09033	-0.347213	4/157	1737,5160,5162,5166	DLAT,PDHA1,PDHB,PDK4
7_Summary	Reactome Gene Sets	R-HSA-77286	mitochondrial fatty acid beta-oxidation of saturated fatty acids	-11.1924	-8.87741	6/11	33,34,37,3030,3032,3033,10449,3712,6262	ACADL,ACADM,ACADVL,HADHA,HADHB,HADH,ACAA2,IVD,RYR2
7_Member	Reactome Gene Sets	R-HSA-77286	mitochondrial fatty acid beta-oxidation of saturated fatty acids	-11.1924	-8.87741	6/11	33,34,37,3030,3032,3033	ACADL,ACADM,ACADVL,HADHA,HADHB,HADH
7_Member	Reactome Gene Sets	R-HSA-77310	Beta oxidation of lauroyl-CoA to decanoyl-CoA-CoA	-8.52312	-6.34065	4/5	33,3030,3032,3033	ACADL,HADHA,HADHB,HADH
7_Member	Reactome Gene Sets	R-HSA-77348	Beta oxidation of octanoyl-CoA to hexanoyl-CoA	-8.52312	-6.34065	4/5	34,3030,3032,3033	ACADM,HADHA,HADHB,HADH
7_Member	Reactome Gene Sets	R-HSA-77346	Beta oxidation of decanoyl-CoA to octanoyl-CoA-CoA	-8.04769	-5.89792	4/6	34,3030,3032,3033	ACADM,HADHA,HADHB,HADH
7_Member	Reactome Gene Sets	R-HSA-77285	Beta oxidation of myristoyl-CoA to lauroyl-CoA	-6.91095	-4.80047	3/3	33,3030,3032	ACADL,HADHA,HADHB
7_Member	Reactome Gene Sets	R-HSA-77305	Beta oxidation of palmitoyl-CoA to myristoyl-CoA	-6.91095	-4.80047	3/3	37,3030,3032	ACADVL,HADHA,HADHB
7_Member	Reactome Gene Sets	R-HSA-77350	Beta oxidation of hexanoyl-CoA to butanoyl-CoA	-5.91415	-3.88794	3/5	3030,3032,3033	HADHA,HADHB,HADH
7_Member	KEGG Pathway	hsa00062	Fatty acid elongation	-5.01505	-3.04865	4/27	3030,3032,3033,10449	HADHA,HADHB,HADH,ACAA2
7_Member	WikiPathways	WP3871	Valproic acid pathway	-4.58291	-2.64103	3/12	3030,3032,3712	HADHA,HADHB,IVD
7_Member	WikiPathways	WP706	Sudden infant death syndrome (SIDS) susceptibility pathways	-2.0621	-0.322208	4/160	34,3030,3032,6262	ACADM,HADHA,HADHB,RYR2
8_Summary	GO Biological Processes	GO:0045214	sarcomere organization	-10.8533	-8.54231	8/38	88,4624,4625,7273,27302,51778,80206,442721,775,4633,4634,4846,5348,6262,7423,8082,10060,10345,6508,26251,64091,34,4729,54583,10580,4151,50805,6588,1120,9444,90523,948,128486,7436,59352,32	ACTN2,MYH6,MYH7,TTN,BMP10,MYOZ2,FHOD3,LMOD2,CACNA1C,MYL2,MYL3,NOS3,FXYD1,RYR2,VEGFB,SSPN,ABCC9,TRDN,SLC4A3,KCNG2,POPDC2,ACADM,NDUFV2,EGLN1,SORBS1,MB,IRX4,SLN,CHKB,QKI,MLIP,CD36,FITM2,VLDLR,LGR6,ACACB
8_Member	GO Biological Processes	GO:0045214	sarcomere organization	-10.8533	-8.54231	8/38	88,4624,4625,7273,27302,51778,80206,442721	ACTN2,MYH6,MYH7,TTN,BMP10,MYOZ2,FHOD3,LMOD2
8_Member	GO Biological Processes	GO:0003012	muscle system process	-10.7764	-8.46936	15/285	775,4624,4625,4633,4634,4846,5348,6262,7273,7423,8082,10060,10345,51778,442721	CACNA1C,MYH6,MYH7,MYL2,MYL3,NOS3,FXYD1,RYR2,TTN,VEGFB,SSPN,ABCC9,TRDN,MYOZ2,LMOD2
8_Member	GO Biological Processes	GO:0060047	heart contraction	-10.481	-8.19706	10/91	775,4624,4625,4633,4634,6262,7273,7423,10060,10345	CACNA1C,MYH6,MYH7,MYL2,MYL3,RYR2,TTN,VEGFB,ABCC9,TRDN
8_Member	GO Biological Processes	GO:0030239	myofibril assembly	-10.4733	-8.1931	9/64	88,4624,4625,4633,7273,27302,51778,80206,442721	ACTN2,MYH6,MYH7,MYL2,TTN,BMP10,MYOZ2,FHOD3,LMOD2
8_Member	GO Biological Processes	GO:0055002	striated muscle cell development	-10.4105	-8.13391	9/65	88,4624,4625,4633,7273,27302,51778,80206,442721	ACTN2,MYH6,MYH7,MYL2,TTN,BMP10,MYOZ2,FHOD3,LMOD2
8_Member	GO Biological Processes	GO:0008016	regulation of heart contraction	-10.3001	-8.02723	13/209	775,4624,4625,4633,4634,4846,5348,6262,6508,10060,26251,27302,64091	CACNA1C,MYH6,MYH7,MYL2,MYL3,NOS3,FXYD1,RYR2,SLC4A3,ABCC9,KCNG2,BMP10,POPDC2
8_Member	GO Biological Processes	GO:0060048	cardiac muscle contraction	-9.88827	-7.62976	9/74	775,4624,4625,4633,4634,6262,7273,7423,10060	CACNA1C,MYH6,MYH7,MYL2,MYL3,RYR2,TTN,VEGFB,ABCC9
8_Member	GO Biological Processes	GO:0006936	muscle contraction	-9.82999	-7.57847	13/228	775,4624,4625,4633,4634,5348,6262,7273,7423,8082,10060,10345,442721	CACNA1C,MYH6,MYH7,MYL2,MYL3,FXYD1,RYR2,TTN,VEGFB,SSPN,ABCC9,TRDN,LMOD2
8_Member	GO Biological Processes	GO:0048738	cardiac muscle tissue development	-9.72888	-7.48083	12/186	34,88,4624,4625,4633,4634,4729,6262,7273,27302,54583,80206	ACADM,ACTN2,MYH6,MYH7,MYL2,MYL3,NDUFV2,RYR2,TTN,BMP10,EGLN1,FHOD3
8_Member	GO Biological Processes	GO:0003015	heart process	-9.69253	-7.45728	10/109	775,4624,4625,4633,4634,6262,7273,7423,10060,10345	CACNA1C,MYH6,MYH7,MYL2,MYL3,RYR2,TTN,VEGFB,ABCC9,TRDN
8_Member	GO Biological Processes	GO:0031032	actomyosin structure organization	-9.57506	-7.34721	10/112	88,4624,4625,4633,7273,10580,27302,51778,80206,442721	ACTN2,MYH6,MYH7,MYL2,TTN,SORBS1,BMP10,MYOZ2,FHOD3,LMOD2
8_Member	GO Biological Processes	GO:0014706	striated muscle tissue development	-9.56952	-7.34495	12/192	34,88,4624,4625,4633,4634,4729,6262,7273,27302,54583,80206	ACADM,ACTN2,MYH6,MYH7,MYL2,MYL3,NDUFV2,RYR2,TTN,BMP10,EGLN1,FHOD3
8_Member	GO Biological Processes	GO:0007507	heart development	-9.29439	-7.07307	18/562	34,88,775,4151,4624,4625,4633,4634,4729,4846,6262,7273,7423,27302,50805,54583,64091,80206	ACADM,ACTN2,CACNA1C,MB,MYH6,MYH7,MYL2,MYL3,NDUFV2,NOS3,RYR2,TTN,VEGFB,BMP10,IRX4,EGLN1,POPDC2,FHOD3
8_Member	Reactome Gene Sets	R-HSA-397014	Muscle contraction	-9.24232	-7.02423	12/205	88,775,4624,4633,4634,5348,6262,6588,7273,10060,10345,10580	ACTN2,CACNA1C,MYH6,MYL2,MYL3,FXYD1,RYR2,SLN,TTN,ABCC9,TRDN,SORBS1
8_Member	GO Biological Processes	GO:1903522	regulation of blood circulation	-9.19034	-6.97546	13/257	775,4624,4625,4633,4634,4846,5348,6262,6508,10060,26251,27302,64091	CACNA1C,MYH6,MYH7,MYL2,MYL3,NOS3,FXYD1,RYR2,SLC4A3,ABCC9,KCNG2,BMP10,POPDC2
8_Member	GO Biological Processes	GO:0055008	cardiac muscle tissue morphogenesis	-9.17494	-6.96323	8/60	4624,4625,4633,4634,6262,7273,27302,54583	MYH6,MYH7,MYL2,MYL3,RYR2,TTN,BMP10,EGLN1
8_Member	GO Biological Processes	GO:0060537	muscle tissue development	-8.81536	-6.61616	14/333	34,88,4624,4625,4633,4634,4729,6262,7273,27302,51778,54583,64091,80206	ACADM,ACTN2,MYH6,MYH7,MYL2,MYL3,NDUFV2,RYR2,TTN,BMP10,MYOZ2,EGLN1,POPDC2,FHOD3
8_Member	GO Biological Processes	GO:0002026	regulation of the force of heart contraction	-8.52175	-6.34065	6/26	4624,4625,4633,4634,4846,6262	MYH6,MYH7,MYL2,MYL3,NOS3,RYR2
8_Member	GO Biological Processes	GO:0060415	muscle tissue morphogenesis	-8.47827	-6.30011	8/73	4624,4625,4633,4634,6262,7273,27302,54583	MYH6,MYH7,MYL2,MYL3,RYR2,TTN,BMP10,EGLN1
8_Member	GO Biological Processes	GO:0006941	striated muscle contraction	-8.33118	-6.15885	9/110	775,4624,4625,4633,4634,6262,7273,7423,10060	CACNA1C,MYH6,MYH7,MYL2,MYL3,RYR2,TTN,VEGFB,ABCC9
8_Member	GO Biological Processes	GO:0061061	muscle structure development	-8.25233	-6.08618	16/504	34,88,1120,4624,4625,4633,4634,6262,7273,9444,27302,51778,54583,64091,80206,442721	ACADM,ACTN2,CHKB,MYH6,MYH7,MYL2,MYL3,RYR2,TTN,QKI,BMP10,MYOZ2,EGLN1,POPDC2,FHOD3,LMOD2
8_Member	GO Biological Processes	GO:0010927	cellular component assembly involved in morphogenesis	-8.16013	-6.00205	9/115	88,4624,4625,4633,7273,27302,51778,80206,442721	ACTN2,MYH6,MYH7,MYL2,TTN,BMP10,MYOZ2,FHOD3,LMOD2
8_Member	GO Biological Processes	GO:0048644	muscle organ morphogenesis	-8.15734	-6.00205	8/80	4624,4625,4633,4634,6262,7273,27302,54583	MYH6,MYH7,MYL2,MYL3,RYR2,TTN,BMP10,EGLN1
8_Member	GO Biological Processes	GO:0051146	striated muscle cell differentiation	-8.03199	-5.88497	11/209	34,88,4624,4625,4633,7273,27302,51778,64091,80206,442721	ACADM,ACTN2,MYH6,MYH7,MYL2,TTN,BMP10,MYOZ2,POPDC2,FHOD3,LMOD2
8_Member	GO Biological Processes	GO:0042692	muscle cell differentiation	-7.83936	-5.69506	12/273	34,88,4624,4625,4633,7273,9444,27302,51778,64091,80206,442721	ACADM,ACTN2,MYH6,MYH7,MYL2,TTN,QKI,BMP10,MYOZ2,POPDC2,FHOD3,LMOD2
8_Member	GO Biological Processes	GO:0055010	ventricular cardiac muscle tissue morphogenesis	-6.94811	-4.825	6/46	4624,4625,4633,4634,6262,27302	MYH6,MYH7,MYL2,MYL3,RYR2,BMP10
8_Member	GO Biological Processes	GO:0055001	muscle cell development	-6.79804	-4.69513	9/165	88,4624,4625,4633,7273,27302,51778,80206,442721	ACTN2,MYH6,MYH7,MYL2,TTN,BMP10,MYOZ2,FHOD3,LMOD2
8_Member	GO Biological Processes	GO:0003206	cardiac chamber morphogenesis	-6.60473	-4.51399	8/126	4624,4625,4633,4634,4846,6262,27302,54583	MYH6,MYH7,MYL2,MYL3,NOS3,RYR2,BMP10,EGLN1
8_Member	GO Biological Processes	GO:0003231	cardiac ventricle development	-6.60473	-4.51399	8/126	4624,4625,4633,4634,4846,6262,27302,54583	MYH6,MYH7,MYL2,MYL3,NOS3,RYR2,BMP10,EGLN1
8_Member	GO Biological Processes	GO:0044057	regulation of system process	-6.50609	-4.42012	15/591	775,4624,4625,4633,4634,4846,5348,6262,6508,6588,10060,26251,27302,64091,90523	CACNA1C,MYH6,MYH7,MYL2,MYL3,NOS3,FXYD1,RYR2,SLC4A3,SLN,ABCC9,KCNG2,BMP10,POPDC2,MLIP
8_Member	GO Biological Processes	GO:0003229	ventricular cardiac muscle tissue development	-6.47355	-4.3923	6/55	4624,4625,4633,4634,6262,27302	MYH6,MYH7,MYL2,MYL3,RYR2,BMP10
8_Member	GO Biological Processes	GO:0055007	cardiac muscle cell differentiation	-6.44357	-4.36699	7/90	34,88,4624,4633,7273,27302,80206	ACADM,ACTN2,MYH6,MYL2,TTN,BMP10,FHOD3
8_Member	KEGG Pathway	hsa05410	Hypertrophic cardiomyopathy	-6.44357	-4.36699	7/90	775,4624,4625,4633,4634,6262,7273	CACNA1C,MYH6,MYH7,MYL2,MYL3,RYR2,TTN
8_Member	GO Biological Processes	GO:0007517	muscle organ development	-6.33887	-4.27148	11/307	1120,4624,4625,4633,4634,6262,7273,27302,51778,54583,64091	CHKB,MYH6,MYH7,MYL2,MYL3,RYR2,TTN,BMP10,MYOZ2,EGLN1,POPDC2
8_Member	KEGG Pathway	hsa05414	Dilated cardiomyopathy	-6.25159	-4.19764	7/96	775,4624,4625,4633,4634,6262,7273	CACNA1C,MYH6,MYH7,MYL2,MYL3,RYR2,TTN
8_Member	GO Biological Processes	GO:0055013	cardiac muscle cell development	-6.07696	-4.03173	6/64	88,4624,4633,7273,27302,80206	ACTN2,MYH6,MYL2,TTN,BMP10,FHOD3
8_Member	Reactome Gene Sets	R-HSA-390522	Striated Muscle Contraction	-6.01075	-3.96982	5/36	88,4624,4633,4634,7273	ACTN2,MYH6,MYL2,MYL3,TTN
8_Member	WikiPathways	WP383	Striated muscle contraction pathway	-5.88993	-3.86579	5/38	88,4624,4633,4634,7273	ACTN2,MYH6,MYL2,MYL3,TTN
8_Member	GO Biological Processes	GO:0003013	circulatory system process	-5.86561	-3.8476	13/495	775,948,4624,4625,4633,4634,4846,6262,6508,7273,7423,10060,10345	CACNA1C,CD36,MYH6,MYH7,MYL2,MYL3,NOS3,RYR2,SLC4A3,TTN,VEGFB,ABCC9,TRDN
8_Member	GO Biological Processes	GO:0003208	cardiac ventricle morphogenesis	-5.80837	-3.7944	6/71	4624,4625,4633,4634,6262,27302	MYH6,MYH7,MYL2,MYL3,RYR2,BMP10
8_Member	GO Biological Processes	GO:0055006	cardiac cell development	-5.80837	-3.7944	6/71	88,4624,4633,7273,27302,80206	ACTN2,MYH6,MYL2,TTN,BMP10,FHOD3
8_Member	GO Biological Processes	GO:0003205	cardiac chamber development	-5.6958	-3.68782	8/166	4624,4625,4633,4634,4846,6262,27302,54583	MYH6,MYH7,MYL2,MYL3,NOS3,RYR2,BMP10,EGLN1
8_Member	GO Biological Processes	GO:0035051	cardiocyte differentiation	-5.59685	-3.59282	7/120	34,88,4624,4633,7273,27302,80206	ACADM,ACTN2,MYH6,MYL2,TTN,BMP10,FHOD3
8_Member	GO Biological Processes	GO:0140694	non-membrane-bounded organelle assembly	-5.29366	-3.30508	10/319	88,4624,4625,4633,7273,27302,51778,80206,128486,442721	ACTN2,MYH6,MYH7,MYL2,TTN,BMP10,MYOZ2,FHOD3,FITM2,LMOD2
8_Member	GO Biological Processes	GO:0090257	regulation of muscle system process	-5.24124	-3.25455	9/254	775,4625,4633,4634,4846,6262,6588,27302,90523	CACNA1C,MYH7,MYL2,MYL3,NOS3,RYR2,SLN,BMP10,MLIP
8_Member	GO Biological Processes	GO:0008015	blood circulation	-5.19765	-3.21284	11/403	775,4624,4625,4633,4634,4846,6262,7273,7423,10060,10345	CACNA1C,MYH6,MYH7,MYL2,MYL3,NOS3,RYR2,TTN,VEGFB,ABCC9,TRDN
8_Member	GO Biological Processes	GO:0003007	heart morphogenesis	-5.18653	-3.2036	9/258	4624,4625,4633,4634,4846,6262,7273,27302,54583	MYH6,MYH7,MYL2,MYL3,NOS3,RYR2,TTN,BMP10,EGLN1
8_Member	GO Biological Processes	GO:0030029	actin filament-based process	-5.04713	-3.07346	13/589	88,775,4624,4625,4633,6262,7273,10060,10580,27302,51778,80206,442721	ACTN2,CACNA1C,MYH6,MYH7,MYL2,RYR2,TTN,ABCC9,SORBS1,BMP10,MYOZ2,FHOD3,LMOD2
8_Member	GO Biological Processes	GO:0006942	regulation of striated muscle contraction	-5.01593	-3.04865	6/97	775,4625,4633,4634,6262,27302	CACNA1C,MYH7,MYL2,MYL3,RYR2,BMP10
8_Member	KEGG Pathway	hsa04261	Adrenergic signaling in cardiomyocytes	-4.88259	-2.92156	7/154	775,4624,4625,4633,4634,6262,64091	CACNA1C,MYH6,MYH7,MYL2,MYL3,RYR2,POPDC2
8_Member	GO Biological Processes	GO:0070252	actin-mediated cell contraction	-4.62495	-2.6762	5/68	775,4624,4625,6262,10060	CACNA1C,MYH6,MYH7,RYR2,ABCC9
8_Member	GO Biological Processes	GO:0043500	muscle adaptation	-4.60487	-2.65784	4/34	4624,4625,4846,51778	MYH6,MYH7,NOS3,MYOZ2
8_Member	GO Biological Processes	GO:0097435	supramolecular fiber organization	-4.58678	-2.64147	12/558	88,948,4624,4625,4633,7273,10345,10580,27302,51778,80206,442721	ACTN2,CD36,MYH6,MYH7,MYL2,TTN,TRDN,SORBS1,BMP10,MYOZ2,FHOD3,LMOD2
8_Member	GO Biological Processes	GO:0003300	cardiac muscle hypertrophy	-4.55385	-2.61367	4/35	4624,4625,6262,7273	MYH6,MYH7,RYR2,TTN
8_Member	GO Biological Processes	GO:0014897	striated muscle hypertrophy	-4.50438	-2.5659	4/36	4624,4625,6262,7273	MYH6,MYH7,RYR2,TTN
8_Member	GO Biological Processes	GO:0007512	adult heart development	-4.47057	-2.53377	3/13	4624,4625,27302	MYH6,MYH7,BMP10
8_Member	GO Biological Processes	GO:0014896	muscle hypertrophy	-4.40977	-2.47965	4/38	4624,4625,6262,7273	MYH6,MYH7,RYR2,TTN
8_Member	GO Biological Processes	GO:0055003	cardiac myofibril assembly	-4.02322	-2.12965	3/18	4633,7273,80206	MYL2,TTN,FHOD3
8_Member	GO Biological Processes	GO:0030048	actin filament-based movement	-3.92705	-2.03953	5/95	775,4624,4625,6262,10060	CACNA1C,MYH6,MYH7,RYR2,ABCC9
8_Member	GO Biological Processes	GO:0002027	regulation of heart rate	-3.70338	-1.83307	5/106	775,4624,4625,6262,64091	CACNA1C,MYH6,MYH7,RYR2,POPDC2
8_Member	GO Biological Processes	GO:0032989	cellular component morphogenesis	-3.70292	-1.83307	11/590	88,4624,4625,4633,7273,7436,27302,51778,59352,80206,442721	ACTN2,MYH6,MYH7,MYL2,TTN,VLDLR,BMP10,MYOZ2,LGR6,FHOD3,LMOD2
8_Member	GO Biological Processes	GO:0006937	regulation of muscle contraction	-3.613	-1.7503	6/173	775,4625,4633,4634,6262,27302	CACNA1C,MYH7,MYL2,MYL3,RYR2,BMP10
8_Member	GO Biological Processes	GO:0030036	actin cytoskeleton organization	-3.46523	-1.61512	10/528	88,4624,4625,4633,7273,10580,27302,51778,80206,442721	ACTN2,MYH6,MYH7,MYL2,TTN,SORBS1,BMP10,MYOZ2,FHOD3,LMOD2
8_Member	GO Biological Processes	GO:0014888	striated muscle adaptation	-3.4355	-1.58814	3/28	4624,4625,51778	MYH6,MYH7,MYOZ2
8_Member	GO Biological Processes	GO:0043462	regulation of ATP-dependent activity	-3.30004	-1.46082	4/73	4624,4634,6262,6588	MYH6,MYL3,RYR2,SLN
8_Member	GO Biological Processes	GO:0043502	regulation of muscle adaptation	-2.854	-1.0345	4/96	4625,4846,27302,90523	MYH7,NOS3,BMP10,MLIP
8_Member	GO Biological Processes	GO:0048729	tissue morphogenesis	-2.64529	-0.84474	9/566	4624,4625,4633,4634,4846,6262,7273,27302,54583	MYH6,MYH7,MYL2,MYL3,NOS3,RYR2,TTN,BMP10,EGLN1
8_Member	KEGG Pathway	hsa04371	Apelin signaling pathway	-2.27418	-0.508953	4/139	4633,4634,4846,6262	MYL2,MYL3,NOS3,RYR2
8_Member	GO Biological Processes	GO:0060420	regulation of heart growth	-2.21194	-0.453464	3/74	32,4624,27302	ACACB,MYH6,BMP10
9_Summary	WikiPathways	WP4236	Krebs cycle disorders	-10.6261	-8.33077	6/13	1743,2271,8050,8802,8803,51660,4967,38,128486,32,1738,3030,33,2021,2180	DLST,FH,PDHX,SUCLG1,SUCLA2,MPC1,OGDH,ACAT1,FITM2,ACACB,DLD,HADHA,ACADL,ENDOG,ACSL1
9_Member	WikiPathways	WP4236	Krebs cycle disorders	-10.6261	-8.33077	6/13	1743,2271,8050,8802,8803,51660	DLST,FH,PDHX,SUCLG1,SUCLA2,MPC1
9_Member	GO Biological Processes	GO:0006104	succinyl-CoA metabolic process	-6.90834	-4.80047	4/10	1743,4967,8802,8803	DLST,OGDH,SUCLG1,SUCLA2
9_Member	GO Biological Processes	GO:0033869	nucleoside bisphosphate catabolic process	-6.71374	-4.61817	4/11	38,8802,8803,128486	ACAT1,SUCLG1,SUCLA2,FITM2
9_Member	GO Biological Processes	GO:0034031	ribonucleoside bisphosphate catabolic process	-6.71374	-4.61817	4/11	38,8802,8803,128486	ACAT1,SUCLG1,SUCLA2,FITM2
9_Member	GO Biological Processes	GO:0034034	purine nucleoside bisphosphate catabolic process	-6.71374	-4.61817	4/11	38,8802,8803,128486	ACAT1,SUCLG1,SUCLA2,FITM2
9_Member	KEGG Pathway	hsa00640	Propanoate metabolism	-6.27607	-4.21991	5/32	32,1738,3030,8802,8803	ACACB,DLD,HADHA,SUCLG1,SUCLA2
9_Member	GO Biological Processes	GO:0009154	purine ribonucleotide catabolic process	-4.195	-2.27955	4/43	38,8802,8803,128486	ACAT1,SUCLG1,SUCLA2,FITM2
9_Member	GO Biological Processes	GO:0044273	sulfur compound catabolic process	-4.04178	-2.14052	4/47	38,8802,8803,128486	ACAT1,SUCLG1,SUCLA2,FITM2
9_Member	GO Biological Processes	GO:0009261	ribonucleotide catabolic process	-3.97038	-2.07984	4/49	38,8802,8803,128486	ACAT1,SUCLG1,SUCLA2,FITM2
9_Member	GO Biological Processes	GO:0006195	purine nucleotide catabolic process	-3.86899	-1.98446	4/52	38,8802,8803,128486	ACAT1,SUCLG1,SUCLA2,FITM2
9_Member	GO Biological Processes	GO:0072523	purine-containing compound catabolic process	-3.71333	-1.83912	4/57	38,8802,8803,128486	ACAT1,SUCLG1,SUCLA2,FITM2
9_Member	GO Biological Processes	GO:0009166	nucleotide catabolic process	-3.23366	-1.39712	4/76	38,8802,8803,128486	ACAT1,SUCLG1,SUCLA2,FITM2
9_Member	GO Biological Processes	GO:1901292	nucleoside phosphate catabolic process	-3.05059	-1.22069	4/85	38,8802,8803,128486	ACAT1,SUCLG1,SUCLA2,FITM2
9_Member	GO Biological Processes	GO:0044270	cellular nitrogen compound catabolic process	-2.22639	-0.466799	6/324	33,38,2021,8802,8803,128486	ACADL,ACAT1,ENDOG,SUCLG1,SUCLA2,FITM2
9_Member	GO Biological Processes	GO:1901568	fatty acid derivative metabolic process	-2.17986	-0.426939	3/76	38,2180,128486	ACAT1,ACSL1,FITM2
9_Member	GO Biological Processes	GO:0046434	organophosphate catabolic process	-2.1192	-0.375005	4/154	38,8802,8803,128486	ACAT1,SUCLG1,SUCLA2,FITM2
10_Summary	KEGG Pathway	hsa00280	Valine, leucine and isoleucine degradation	-9.98422	-7.71498	8/48	34,38,1738,3030,3032,3033,3712,10449,1743,2108,2109,4846,8528,50,1431	ACADM,ACAT1,DLD,HADHA,HADHB,HADH,IVD,ACAA2,DLST,ETFA,ETFB,NOS3,DDO,ACO2,CS
10_Member	KEGG Pathway	hsa00280	Valine, leucine and isoleucine degradation	-9.98422	-7.71498	8/48	34,38,1738,3030,3032,3033,3712,10449	ACADM,ACAT1,DLD,HADHA,HADHB,HADH,IVD,ACAA2
10_Member	GO Biological Processes	GO:0009063	amino acid catabolic process	-7.09293	-4.96722	8/109	38,1738,1743,2108,2109,3712,4846,8528	ACAT1,DLD,DLST,ETFA,ETFB,IVD,NOS3,DDO
10_Member	KEGG Pathway	hsa00380	Tryptophan metabolism	-5.66782	-3.66182	5/42	38,1738,1743,3030,3033	ACAT1,DLD,DLST,HADHA,HADH
10_Member	KEGG Pathway	hsa00630	Glyoxylate and dicarboxylate metabolism	-4.82657	-2.86732	4/30	38,50,1431,1738	ACAT1,ACO2,CS,DLD
10_Member	KEGG Pathway	hsa00310	Lysine degradation	-4.78738	-2.83166	5/63	38,1738,1743,3030,3033	ACAT1,DLD,DLST,HADHA,HADH
10_Member	GO Biological Processes	GO:0006520	amino acid metabolic process	-4.04586	-2.14304	8/281	38,1738,1743,2108,2109,3712,4846,8528	ACAT1,DLD,DLST,ETFA,ETFB,IVD,NOS3,DDO
10_Member	GO Biological Processes	GO:1901606	alpha-amino acid catabolic process	-4.01558	-2.12352	5/91	38,1743,3712,4846,8528	ACAT1,DLST,IVD,NOS3,DDO
10_Member	GO Biological Processes	GO:0009083	branched-chain amino acid catabolic process	-3.81585	-1.93725	3/21	38,1738,3712	ACAT1,DLD,IVD
10_Member	Reactome Gene Sets	R-HSA-70895	Branched-chain amino acid catabolism	-3.81585	-1.93725	3/21	38,1738,3712	ACAT1,DLD,IVD
10_Member	WikiPathways	WP4686	Leucine, isoleucine and valine metabolism	-3.63827	-1.77415	3/24	38,1738,3712	ACAT1,DLD,IVD
10_Member	GO Biological Processes	GO:0009081	branched-chain amino acid metabolic process	-3.48313	-1.63025	3/27	38,1738,3712	ACAT1,DLD,IVD
10_Member	KEGG Pathway	hsa00650	Butanoate metabolism	-3.48313	-1.63025	3/27	38,3030,3033	ACAT1,HADHA,HADH
10_Member	WikiPathways	WP465	Tryptophan metabolism	-3.22193	-1.38672	3/33	38,1738,3033	ACAT1,DLD,HADH
10_Member	GO Biological Processes	GO:1901605	alpha-amino acid metabolic process	-2.48626	-0.704868	5/198	38,1743,3712,4846,8528	ACAT1,DLST,IVD,NOS3,DDO
11_Summary	KEGG Pathway	hsa03320	PPAR signaling pathway	-9.8346	-7.5796	9/75	33,34,948,1375,1376,2170,2180,10580,440503,1666,2271,3033,6588,55856,788,32,38,7436,79135,128486,25874,51660,4846,9444,5166,10449	ACADL,ACADM,CD36,CPT1B,CPT2,FABP3,ACSL1,SORBS1,PLIN5,DECR1,FH,HADH,SLN,ACOT13,SLC25A20,ACACB,ACAT1,VLDLR,APOO,FITM2,MPC2,MPC1,NOS3,QKI,PDK4,ACAA2
11_Member	KEGG Pathway	hsa03320	PPAR signaling pathway	-9.8346	-7.5796	9/75	33,34,948,1375,1376,2170,2180,10580,440503	ACADL,ACADM,CD36,CPT1B,CPT2,FABP3,ACSL1,SORBS1,PLIN5
11_Member	WikiPathways	WP3942	PPAR signaling pathway	-8.72883	-6.53574	8/68	33,34,948,1375,1376,2170,2180,10580	ACADL,ACADM,CD36,CPT1B,CPT2,FABP3,ACSL1,SORBS1
11_Member	GO Biological Processes	GO:0120162	positive regulation of cold-induced thermogenesis	-7.45558	-5.31934	8/98	33,948,1376,1666,2180,2271,3033,6588	ACADL,CD36,CPT2,DECR1,ACSL1,FH,HADH,SLN
11_Member	GO Biological Processes	GO:0120161	regulation of cold-induced thermogenesis	-7.22847	-5.0949	9/147	33,948,1376,1666,2180,2271,3033,6588,55856	ACADL,CD36,CPT2,DECR1,ACSL1,FH,HADH,SLN,ACOT13
11_Member	GO Biological Processes	GO:1902001	fatty acid transmembrane transport	-6.53934	-4.45099	4/12	788,948,1375,1376	SLC25A20,CD36,CPT1B,CPT2
11_Member	GO Biological Processes	GO:0015909	long-chain fatty acid transport	-6.47355	-4.3923	6/55	788,948,1375,1376,2170,2180	SLC25A20,CD36,CPT1B,CPT2,FABP3,ACSL1
11_Member	GO Biological Processes	GO:0009437	carnitine metabolic process	-6.38134	-4.30938	4/13	33,34,1375,1376	ACADL,ACADM,CPT1B,CPT2
11_Member	GO Biological Processes	GO:0006853	carnitine shuttle	-6.31049	-4.2521	3/4	788,1375,1376	SLC25A20,CPT1B,CPT2
11_Member	Reactome Gene Sets	R-HSA-200425	Carnitine metabolism	-6.2369	-4.18515	4/14	32,788,1375,1376	ACACB,SLC25A20,CPT1B,CPT2
11_Member	GO Biological Processes	GO:0006577	amino-acid betaine metabolic process	-5.86584	-3.8476	4/17	33,34,1375,1376	ACADL,ACADM,CPT1B,CPT2
11_Member	GO Biological Processes	GO:0015908	fatty acid transport	-5.70197	-3.692	6/74	788,948,1375,1376,2170,2180	SLC25A20,CD36,CPT1B,CPT2,FABP3,ACSL1
11_Member	WikiPathways	WP4742	Ketogenesis and ketolysis	-5.17076	-3.18969	3/8	38,788,1376	ACAT1,SLC25A20,CPT2
11_Member	GO Biological Processes	GO:0010876	lipid localization	-4.65563	-2.70515	10/378	788,948,1375,1376,2170,2180,7436,79135,128486,440503	SLC25A20,CD36,CPT1B,CPT2,FABP3,ACSL1,VLDLR,APOO,FITM2,PLIN5
11_Member	GO Biological Processes	GO:1905039	carboxylic acid transmembrane transport	-4.20266	-2.28399	6/135	788,948,1375,1376,25874,51660	SLC25A20,CD36,CPT1B,CPT2,MPC2,MPC1
11_Member	GO Biological Processes	GO:0032365	intracellular lipid transport	-4.195	-2.27955	4/43	788,1375,1376,2170	SLC25A20,CPT1B,CPT2,FABP3
11_Member	GO Biological Processes	GO:1903825	organic acid transmembrane transport	-4.18485	-2.27128	6/136	788,948,1375,1376,25874,51660	SLC25A20,CD36,CPT1B,CPT2,MPC2,MPC1
11_Member	GO Biological Processes	GO:0015849	organic acid transport	-4.17763	-2.26854	8/269	788,948,1375,1376,2170,2180,25874,51660	SLC25A20,CD36,CPT1B,CPT2,FABP3,ACSL1,MPC2,MPC1
11_Member	GO Biological Processes	GO:1990542	mitochondrial transmembrane transport	-4.03838	-2.13866	5/90	788,1375,1376,25874,51660	SLC25A20,CPT1B,CPT2,MPC2,MPC1
11_Member	WikiPathways	WP5061	Fatty acid transporters	-4.02322	-2.12965	3/18	948,2170,2180	CD36,FABP3,ACSL1
11_Member	WikiPathways	WP5181	Roles of ceramides in the development of insulin resistance	-3.69467	-1.82625	3/23	948,1375,2180	CD36,CPT1B,ACSL1
11_Member	GO Biological Processes	GO:0006869	lipid transport	-3.47473	-1.62324	8/341	788,948,1375,1376,2170,2180,7436,79135	SLC25A20,CD36,CPT1B,CPT2,FABP3,ACSL1,VLDLR,APOO
11_Member	KEGG Pathway	hsa04920	Adipocytokine signaling pathway	-3.39335	-1.55008	4/69	32,948,1375,2180	ACACB,CD36,CPT1B,ACSL1
11_Member	WikiPathways	WP4321	Thermogenesis	-2.66637	-0.862015	4/108	788,1375,1376,2180	SLC25A20,CPT1B,CPT2,ACSL1
11_Member	KEGG Pathway	hsa04931	Insulin resistance	-2.66637	-0.862015	4/108	32,948,1375,4846	ACACB,CD36,CPT1B,NOS3
11_Member	GO Biological Processes	GO:0001676	long-chain fatty acid metabolic process	-2.6518	-0.849923	4/109	33,1376,2180,9444	ACADL,CPT2,ACSL1,QKI
11_Member	Reactome Gene Sets	R-HSA-1989781	PPARA activates gene expression	-2.54045	-0.751933	4/117	34,948,1376,2180	ACADM,CD36,CPT2,ACSL1
11_Member	Reactome Gene Sets	R-HSA-400206	Regulation of lipid metabolism by PPARalpha	-2.51396	-0.729017	4/119	34,948,1376,2180	ACADM,CD36,CPT2,ACSL1
11_Member	GO Biological Processes	GO:0070542	response to fatty acid	-2.40742	-0.634184	3/63	948,2180,5166	CD36,ACSL1,PDK4
11_Member	GO Biological Processes	GO:0006839	mitochondrial transport	-2.15874	-0.408015	4/150	788,1375,1376,10449	SLC25A20,CPT1B,CPT2,ACAA2
12_Summary	GO Biological Processes	GO:0043648	dicarboxylic acid metabolic process	-9.06885	-6.86031	9/91	1743,2271,3420,4967,6389,6390,8528,8803,92259,1738,32,498	DLST,FH,IDH3B,OGDH,SDHA,SDHB,DDO,SUCLA2,MRPS36,DLD,ACACB,ATP5F1A
12_Member	GO Biological Processes	GO:0043648	dicarboxylic acid metabolic process	-9.06885	-6.86031	9/91	1743,2271,3420,4967,6389,6390,8528,8803,92259	DLST,FH,IDH3B,OGDH,SDHA,SDHB,DDO,SUCLA2,MRPS36
12_Member	CORUM	CORUM:7267	KAT2A-Oxoglutarate dehydrogenase complex	-6.31049	-4.2521	3/4	1738,1743,4967	DLD,DLST,OGDH
12_Member	GO Biological Processes	GO:0018335	protein succinylation	-6.31049	-4.2521	3/4	1738,1743,4967	DLD,DLST,OGDH
12_Member	GO Biological Processes	GO:0106077	histone succinylation	-6.31049	-4.2521	3/4	1738,1743,4967	DLD,DLST,OGDH
12_Member	GO Biological Processes	GO:0006103	2-oxoglutarate metabolic process	-5.86584	-3.8476	4/17	1743,3420,4967,92259	DLST,IDH3B,OGDH,MRPS36
12_Member	Reactome Gene Sets	R-HSA-71064	Lysine catabolism	-4.58291	-2.64103	3/12	1738,1743,4967	DLD,DLST,OGDH
12_Member	WikiPathways	WP4932	7q11.23 copy number variation syndrome	-3.70338	-1.83307	5/106	32,498,1738,1743,4967	ACACB,ATP5F1A,DLD,DLST,OGDH
13_Summary	WikiPathways	WP357	Fatty acid biosynthesis	-9.00394	-6.79853	6/22	32,1666,1891,2180,3033,10449,948,4624,4625,4717	ACACB,DECR1,ECH1,ACSL1,HADH,ACAA2,CD36,MYH6,MYH7,NDUFC1
13_Member	WikiPathways	WP357	Fatty acid biosynthesis	-9.00394	-6.79853	6/22	32,1666,1891,2180,3033,10449	ACACB,DECR1,ECH1,ACSL1,HADH,ACAA2
13_Member	WikiPathways	WP4754	IL-18 signaling pathway	-3.33001	-1.4881	7/273	32,948,1891,3033,4624,4625,4717	ACACB,CD36,ECH1,HADH,MYH6,MYH7,NDUFC1
14_Summary	WikiPathways	WP5037	Riboflavin and CoQ disorders	-8.24708	-6.08618	5/14	2108,2110,51004,56997,57017,51805,84869,4846,32	ETFA,ETFDH,COQ6,COQ8A,COQ9,COQ3,CBR4,NOS3,ACACB
14_Member	WikiPathways	WP5037	Riboflavin and CoQ disorders	-8.24708	-6.08618	5/14	2108,2110,51004,56997,57017	ETFA,ETFDH,COQ6,COQ8A,COQ9
14_Member	GO Biological Processes	GO:0006744	ubiquinone biosynthetic process	-5.98065	-3.9461	4/16	51004,51805,56997,57017	COQ6,COQ3,COQ8A,COQ9
14_Member	GO Biological Processes	GO:1901663	quinone biosynthetic process	-5.98065	-3.9461	4/16	51004,51805,56997,57017	COQ6,COQ3,COQ8A,COQ9
14_Member	GO Biological Processes	GO:1901661	quinone metabolic process	-5.94945	-3.91909	5/37	51004,51805,56997,57017,84869	COQ6,COQ3,COQ8A,COQ9,CBR4
14_Member	GO Biological Processes	GO:0006743	ubiquinone metabolic process	-5.75839	-3.74642	4/18	51004,51805,56997,57017	COQ6,COQ3,COQ8A,COQ9
14_Member	Reactome Gene Sets	R-HSA-8978934	Metabolism of cofactors	-5.5622	-3.56403	4/20	4846,51004,51805,57017	NOS3,COQ6,COQ3,COQ9
14_Member	Reactome Gene Sets	R-HSA-2142789	Ubiquinol biosynthesis	-5.37328	-3.38279	3/7	51004,51805,57017	COQ6,COQ3,COQ9
14_Member	GO Biological Processes	GO:0042181	ketone biosynthetic process	-4.88703	-2.92422	4/29	51004,51805,56997,57017	COQ6,COQ3,COQ8A,COQ9
14_Member	GO Biological Processes	GO:0042180	cellular ketone metabolic process	-4.18132	-2.27064	5/84	51004,51805,56997,57017,84869	COQ6,COQ3,COQ8A,COQ9,CBR4
14_Member	Reactome Gene Sets	R-HSA-196854	Metabolism of vitamins and cofactors	-2.56298	-0.772068	5/190	32,4846,51004,51805,57017	ACACB,NOS3,COQ6,COQ3,COQ9
15_Summary	GO Biological Processes	GO:0072350	tricarboxylic acid metabolic process	-8.24708	-6.08618	5/14	50,1431,3419,3420,3421,498,1537,1891,4714,8528,10455,7436,10449,51805,84869	ACO2,CS,IDH3A,IDH3B,IDH3G,ATP5F1A,CYC1,ECH1,NDUFB8,DDO,ECI2,VLDLR,ACAA2,COQ3,CBR4
15_Member	GO Biological Processes	GO:0072350	tricarboxylic acid metabolic process	-8.24708	-6.08618	5/14	50,1431,3419,3420,3421	ACO2,CS,IDH3A,IDH3B,IDH3G
15_Member	GO Biological Processes	GO:0006102	isocitrate metabolic process	-8.04769	-5.89792	4/6	50,3419,3420,3421	ACO2,IDH3A,IDH3B,IDH3G
15_Member	KEGG Pathway	hsa01210	2-Oxocarboxylic acid metabolism	-7.49181	-5.3529	5/19	50,1431,3419,3420,3421	ACO2,CS,IDH3A,IDH3B,IDH3G
15_Member	CORUM	CORUM:6949	Isocitrate dehydrogenase [NAD], mitochondrial	-6.91095	-4.80047	3/3	3419,3420,3421	IDH3A,IDH3B,IDH3G
15_Member	Reactome Gene Sets	R-HSA-9609507	Protein localization	-6.84323	-4.73785	9/163	50,498,1431,1537,1891,3421,4714,8528,10455	ACO2,ATP5F1A,CS,CYC1,ECH1,IDH3G,NDUFB8,DDO,ECI2
15_Member	Reactome Gene Sets	R-HSA-1268020	Mitochondrial protein import	-6.07696	-4.03173	6/64	50,498,1431,1537,3421,4714	ACO2,ATP5F1A,CS,CYC1,IDH3G,NDUFB8
15_Member	KEGG Pathway	hsa01230	Biosynthesis of amino acids	-4.41817	-2.48305	5/75	50,1431,3419,3420,3421	ACO2,CS,IDH3A,IDH3B,IDH3G
15_Member	GO Biological Processes	GO:1902652	secondary alcohol metabolic process	-4.35074	-2.42228	6/127	50,3419,3420,3421,7436,10449	ACO2,IDH3A,IDH3B,IDH3G,VLDLR,ACAA2
15_Member	GO Biological Processes	GO:0006066	alcohol metabolic process	-3.669	-1.80202	8/319	50,3419,3420,3421,7436,10449,51805,84869	ACO2,IDH3A,IDH3B,IDH3G,VLDLR,ACAA2,COQ3,CBR4
15_Member	GO Biological Processes	GO:1901615	organic hydroxy compound metabolic process	-2.59482	-0.802705	8/468	50,3419,3420,3421,7436,10449,51805,84869	ACO2,IDH3A,IDH3B,IDH3G,VLDLR,ACAA2,COQ3,CBR4
16_Summary	GO Biological Processes	GO:0046320	regulation of fatty acid oxidation	-7.61227	-5.47067	6/36	32,33,37,2170,5166,440503,23408,51805,34,4846,10580,948,128486,2180,154791	ACACB,ACADL,ACADVL,FABP3,PDK4,PLIN5,SIRT5,COQ3,ACADM,NOS3,SORBS1,CD36,FITM2,ACSL1,FMC1
16_Member	GO Biological Processes	GO:0046320	regulation of fatty acid oxidation	-7.61227	-5.47067	6/36	32,33,37,2170,5166,440503	ACACB,ACADL,ACADVL,FABP3,PDK4,PLIN5
16_Member	GO Biological Processes	GO:0010565	regulation of cellular ketone metabolic process	-6.37478	-4.30511	8/135	32,33,37,2170,5166,23408,51805,440503	ACACB,ACADL,ACADVL,FABP3,PDK4,SIRT5,COQ3,PLIN5
16_Member	GO Biological Processes	GO:0046322	negative regulation of fatty acid oxidation	-6.1039	-4.05433	4/15	32,33,37,440503	ACACB,ACADL,ACADVL,PLIN5
16_Member	GO Biological Processes	GO:0062012	regulation of small molecule metabolic process	-6.01791	-3.97484	11/331	32,33,34,37,2170,4846,5166,10580,23408,51805,440503	ACACB,ACADL,ACADM,ACADVL,FABP3,NOS3,PDK4,SORBS1,SIRT5,COQ3,PLIN5
16_Member	GO Biological Processes	GO:0019217	regulation of fatty acid metabolic process	-5.06812	-3.09261	6/95	32,33,37,2170,5166,440503	ACACB,ACADL,ACADVL,FABP3,PDK4,PLIN5
16_Member	GO Biological Processes	GO:0010884	positive regulation of lipid storage	-5.01505	-3.04865	4/27	32,948,128486,440503	ACACB,CD36,FITM2,PLIN5
16_Member	GO Biological Processes	GO:1905954	positive regulation of lipid localization	-4.65865	-2.70643	6/112	32,948,2170,2180,128486,440503	ACACB,CD36,FABP3,ACSL1,FITM2,PLIN5
16_Member	GO Biological Processes	GO:0046890	regulation of lipid biosynthetic process	-4.41592	-2.48248	7/182	33,37,2170,5166,10580,128486,440503	ACADL,ACADVL,FABP3,PDK4,SORBS1,FITM2,PLIN5
16_Member	GO Biological Processes	GO:0045922	negative regulation of fatty acid metabolic process	-4.32039	-2.39357	4/40	32,33,37,440503	ACACB,ACADL,ACADVL,PLIN5
16_Member	GO Biological Processes	GO:0019216	regulation of lipid metabolic process	-4.20433	-2.28405	9/344	32,33,37,2170,5166,10580,128486,154791,440503	ACACB,ACADL,ACADVL,FABP3,PDK4,SORBS1,FITM2,FMC1,PLIN5
16_Member	GO Biological Processes	GO:0010883	regulation of lipid storage	-3.8366	-1.95504	4/53	32,948,128486,440503	ACACB,CD36,FITM2,PLIN5
16_Member	GO Biological Processes	GO:0045833	negative regulation of lipid metabolic process	-3.64683	-1.78128	5/109	32,33,37,154791,440503	ACACB,ACADL,ACADVL,FMC1,PLIN5
16_Member	GO Biological Processes	GO:0050995	negative regulation of lipid catabolic process	-3.53269	-1.67237	3/26	32,154791,440503	ACACB,FMC1,PLIN5
16_Member	GO Biological Processes	GO:1905952	regulation of lipid localization	-3.4949	-1.63924	6/182	32,948,2170,2180,128486,440503	ACACB,CD36,FABP3,ACSL1,FITM2,PLIN5
16_Member	GO Biological Processes	GO:0019915	lipid storage	-2.91315	-1.08848	3/42	948,128486,440503	CD36,FITM2,PLIN5
16_Member	GO Biological Processes	GO:0042304	regulation of fatty acid biosynthetic process	-2.69352	-0.882915	3/50	33,37,5166	ACADL,ACADVL,PDK4
16_Member	GO Biological Processes	GO:0062014	negative regulation of small molecule metabolic process	-2.68109	-0.872996	4/107	32,33,37,440503	ACACB,ACADL,ACADVL,PLIN5
16_Member	GO Biological Processes	GO:0050994	regulation of lipid catabolic process	-2.44699	-0.66911	3/61	32,154791,440503	ACACB,FMC1,PLIN5
16_Member	GO Biological Processes	GO:0046889	positive regulation of lipid biosynthetic process	-2.01882	-0.284243	3/87	2170,10580,440503	FABP3,SORBS1,PLIN5
17_Summary	CORUM	CORUM:2919	Respiratory chain complex I (gamma subunit) mitochondrial	-6.38134	-4.30938	4/13	4696,4702,4705,4717	NDUFA3,NDUFA8,NDUFA10,NDUFC1
17_Member	CORUM	CORUM:2919	Respiratory chain complex I (gamma subunit) mitochondrial	-6.38134	-4.30938	4/13	4696,4702,4705,4717	NDUFA3,NDUFA8,NDUFA10,NDUFC1
18_Summary	GO Biological Processes	GO:0006105	succinate metabolic process	-5.91415	-3.88794	3/5	6389,6390,8803	SDHA,SDHB,SUCLA2
18_Member	GO Biological Processes	GO:0006105	succinate metabolic process	-5.91415	-3.88794	3/5	6389,6390,8803	SDHA,SDHB,SUCLA2
19_Summary	GO Biological Processes	GO:1902600	proton transmembrane transport	-5.57278	-3.57071	7/121	498,521,1346,1537,7386,10476,374291,775,4846,5348,6262,6588,10060,10345,26251,6508,79135,23408	ATP5F1A,ATP5ME,COX7A1,CYC1,UQCRFS1,ATP5PD,NDUFS7,CACNA1C,NOS3,FXYD1,RYR2,SLN,ABCC9,TRDN,KCNG2,SLC4A3,APOO,SIRT5
19_Member	GO Biological Processes	GO:1902600	proton transmembrane transport	-5.57278	-3.57071	7/121	498,521,1346,1537,7386,10476,374291	ATP5F1A,ATP5ME,COX7A1,CYC1,UQCRFS1,ATP5PD,NDUFS7
19_Member	GO Biological Processes	GO:0006812	monoatomic cation transport	-5.10274	-3.12538	15/769	498,521,775,1346,1537,4846,5348,6262,6588,7386,10060,10345,10476,26251,374291	ATP5F1A,ATP5ME,CACNA1C,COX7A1,CYC1,NOS3,FXYD1,RYR2,SLN,UQCRFS1,ABCC9,TRDN,ATP5PD,KCNG2,NDUFS7
19_Member	GO Biological Processes	GO:0098660	inorganic ion transmembrane transport	-4.94947	-2.98486	14/695	498,521,775,1346,1537,5348,6262,6508,7386,10060,10345,10476,26251,374291	ATP5F1A,ATP5ME,CACNA1C,COX7A1,CYC1,FXYD1,RYR2,SLC4A3,UQCRFS1,ABCC9,TRDN,ATP5PD,KCNG2,NDUFS7
19_Member	Reactome Gene Sets	R-HSA-8949613	Cristae formation	-4.76826	-2.81429	4/31	498,521,10476,79135	ATP5F1A,ATP5ME,ATP5PD,APOO
19_Member	GO Biological Processes	GO:0034220	monoatomic ion transmembrane transport	-4.41133	-2.47965	14/778	498,521,775,1346,1537,5348,6262,6508,7386,10060,10345,10476,26251,374291	ATP5F1A,ATP5ME,CACNA1C,COX7A1,CYC1,FXYD1,RYR2,SLC4A3,UQCRFS1,ABCC9,TRDN,ATP5PD,KCNG2,NDUFS7
19_Member	GO Biological Processes	GO:0098662	inorganic cation transmembrane transport	-4.26199	-2.33845	12/603	498,521,775,1346,1537,6262,7386,10060,10345,10476,26251,374291	ATP5F1A,ATP5ME,CACNA1C,COX7A1,CYC1,RYR2,UQCRFS1,ABCC9,TRDN,ATP5PD,KCNG2,NDUFS7
19_Member	CORUM	CORUM:563	F1F0-ATP synthase, mitochondrial	-4.18353	-2.27128	3/16	498,521,10476	ATP5F1A,ATP5ME,ATP5PD
19_Member	GO Biological Processes	GO:0098655	monoatomic cation transmembrane transport	-4.1274	-2.22146	12/623	498,521,775,1346,1537,6262,7386,10060,10345,10476,26251,374291	ATP5F1A,ATP5ME,CACNA1C,COX7A1,CYC1,RYR2,UQCRFS1,ABCC9,TRDN,ATP5PD,KCNG2,NDUFS7
19_Member	Reactome Gene Sets	R-HSA-163210	Formation of ATP by chemiosmotic coupling	-4.02322	-2.12965	3/18	498,521,10476	ATP5F1A,ATP5ME,ATP5PD
19_Member	Reactome Gene Sets	R-HSA-1592230	Mitochondrial biogenesis	-3.92705	-2.03953	5/95	498,521,10476,23408,79135	ATP5F1A,ATP5ME,ATP5PD,SIRT5,APOO
20_Summary	GO Biological Processes	GO:0006123	mitochondrial electron transport, cytochrome c to oxygen	-5.15386	-3.17465	4/25	1339,1345,1346,246269	COX6A2,COX6C,COX7A1,AFG1L
20_Member	GO Biological Processes	GO:0006123	mitochondrial electron transport, cytochrome c to oxygen	-5.15386	-3.17465	4/25	1339,1345,1346,246269	COX6A2,COX6C,COX7A1,AFG1L
