# Supplementary material for: HSDL2 links nutritional cues to bile acid and cholesterol homeostasis
Source: Sci Adv. 2024 May 31;10(22):eadk9681. doi: 10.1126/sciadv.adk9681 (PMC11141617; doi:10.1126/sciadv.adk9681)
Supplement: Supplementary file 2 — Tables S1 to S13 [file sciadv.adk9681_tables_s1_to_s13.zip › adk9681_Table S7.xlsx]

## Sheet: Feuil1
Table S7. Bile acid profiling in the liver of control and liver-specific HSDL2 knockdown mice.
	Fasted					Refed
		AAV-sh_Luc	AAV-sh_Hsdl2	Unpaired t test			AAV-sh_Luc	AAV-sh_Hsdl2	Unpaired t test
	CA	6.484 ± 1.359	5.624 ± 1.523	n.s.		CA	0.199 ± 0.077	0.278 ± 0.178	n.s.
	DCA	0.079 ± 0.046	0.092 ± 0.041	n.s.		DCA	0.025 ± 0.014	0.010 ± 0.002	n.s.
	GCA	0.442 ± 0.098	0.216 ± 0.047	* p=0.0261		GCA	0.192 ± 0.035	0.217 ± 0.045	n.s.
	GDCA	0.011 ± 0.003	0.012 ± 0.002	n.s.		GDCA	0.006 ± 0.001	0.006 ± 0.001	n.s.
	TCA	140.262 ± 39.147	81.521 ± 13.802	n.s.		TCA	56.313 ± 17.729	62.166 ± 11.578	n.s.
	TDCA	12.094 ± 4.174	13.870 ± 4.306	n.s.		TDCA	5.079 ± 1.505	6.235 ± 1.310	n.s.
	3-oxo-CA	0.086 ± 0.018	0.073 ± 0.024	n.s.		3-oxo-CA	0.002 ± 0.001	0.002 ± 0.002	n.s.
	UCA	0.045 ± 0.009	0.063 ± 0.028	n.s.		UCA	0.006 ± 0.001	0.008 ± 0.002	n.s.
	3b-CA	0.001 ± 0.000	0.003 ± 0.002	n.s.		3b-CA	0.001 ± 0.000	0.002 ± 0.000	n.s.
	MDCA	0.105 ± 0.030	0.179 ± 0.051	n.s.		MDCA	0.057 ± 0.015	0.046 ± 0.007	n.s.
	aMCA	1.713 ± 0.387	1.926 ± 0.461	n.s.		aMCA	0.163 ± 0.044	0.192 ± 0.058	n.s.
	bMCA	5.758 ± 0.789	6.662 ± 1.365	n.s.		bMCA	1.771 ± 0.491	1.507 ± 0.256	n.s.
	wMCA	2.428 ± 0.523	4.383 ± 1.256	n.s.		wMCA	0.606 ± 0.174	0.522 ± 0.095	n.s.
	CDCA	0.031 ± 0.006	0.046 ± 0.019	n.s.		CDCA	0.010 ± 0.002	0.007 ± 0.001	n.s.
	LCA	0.023 ± 0.015	0.012 ± 0.005	n.s.		LCA	0.029 ± 0.015	0.004 ± 0.001	* p=0.0219
	HDCA	0.051 ± 0.016	0.153 ± 0.052	n.s.		HDCA	0.035 ± 0.012	0.022 ± 0.005	n.s.
	HCA	0.019 ± 0.004	0.034 ± 0.011	n.s.		HCA	0.005 ± 0.002	0.004 ± 0.001	n.s.
	UDCA	0.051 ± 0.018	0.077 ± 0.023	n.s.		UDCA	0.015 ± 0.003	0.011 ± 0.002	n.s.
	GCDCA	0.011 ± 0.004	0.009 ± 0.003	n.s.		GCDCA	0.005 ± 0.001	0.005 ± 0.001	n.s.
	GLCA	0.000 ± 0.000	0.000 ± 0.000	n.s.		GLCA	0.005 ± 0.003	0.000 ± 0.000	n.s.
	GHDCA	0.004 ± 0.001	0.008 ± 0.001	* p=0.0472		GHDCA	0.007 ± 0.002	0.006 ± 0.001	n.s.
	GUDCA	0.007 ± 0.003	0.006 ± 0.001	n.s.		GUDCA	0.005 ± 0.001	0.005 ± 0.001	n.s.
	TaMCA	50.979 ± 15.574	33.985 ± 5.110	n.s.		TaMCA	21.230 ± 3.417	27.773 ± 4.963	n.s.
	TbMCA	85.993 ± 21.661	61.728 ± 8.754	n.s.		TbMCA	49.072 ± 9.744	51.905 ± 8.109	n.s.
	TwMCA	53.933 ± 17.379	47.015 ± 7.562	n.s.		TwMCA	30.098 ± 5.433	35.124 ± 5.766	n.s.
	TCDCA	10.741 ± 3.713	6.024 ± 1.121	n.s.		TCDCA	3.873 ± 0.725	5.424 ± 1.112	n.s.
	TLCA	0.137 ± 0.039	0.134 ± 0.022	n.s.		TLCA	0.086 ± 0.006	0.097 ± 0.011	n.s.
	THDCA	4.135 ± 1.505	5.372 ± 1.215	n.s.		THDCA	2.992 ± 0.482	3.743 ± 0.555	n.s.
	TUDCA	7.036 ± 2.401	5.584 ± 1.164	n.s.		TUDCA	2.731 ± 0.615	3.813 ± 0.939	n.s.
	3-oxo-LCA	0.004 ± 0.003	0.001 ± 0.001	n.s.		3-oxo-LCA	0.015 ± 0.011	0.001 ± 0.001	n.s.
	Total BA	382.666 ± 105.649	274.812 ± 44.092	n.s.		Total BA	174.634 ± 32.804	199.133 ± 34.342	n.s.
	Sum 12αOH	159.610 ± 43.534	101.651 ± 18.513	n.s.		Sum 12αOH	61.880 ± 13.250	68.968 ± 13.064	n.s.
	Sum non 12αOH	223.055 ± 62.318	173.159 ± 26.021	n.s.		Sum non 12αOH	112.752 ± 19.600	130.164 ± 21.379	n.s.
