# Supplementary material for: HSDL2 links nutritional cues to bile acid and cholesterol homeostasis
Source: Sci Adv. 2024 May 31;10(22):eadk9681. doi: 10.1126/sciadv.adk9681 (PMC11141617; doi:10.1126/sciadv.adk9681)
Supplement: Supplementary file 2 — Tables S1 to S13 [file sciadv.adk9681_tables_s1_to_s13.zip › adk9681_Table S8.xlsx]

## Sheet: Feuil1
Table S8. Bile acid profiling in the plasma of control and liver-specific HSDL2 knockdown mice.
	Fasted					Refed
		AAV-sh_Luc	AAV-sh_Hsdl2	Unpaired t test			AAV-sh_Luc	AAV-sh_Hsdl2	Unpaired t test
	CA	8552.696 ± 3829.542	3332.122 ± 1691.110	n.s.		CA	77.814 ± 19.745	50.277 ± 13.098	n.s.
	DCA	387.736 ± 169.160	306.959 ± 98.999	n.s.		DCA	35.207 ± 4.186	30.863 ± 5.649	n.s.
	GCA	666.872 ± 635.714	155.852 ± 109.511	n.s.		GCA	9.565 ± 6.245	3.323 ± 0.435	n.s.
	GDCA	21.656 ± 20.959	6.268 ± 3.537	n.s.		GDCA	0.186 ± 0.186	0.279 ± 0.146	n.s.
	TCA	71548.190 ± 69199.461	45418.224 ± 23581.455	n.s.		TCA	2553.332 ± 2285.015	437.086 ± 64.035	n.s.
	TDCA	14704.796 ± 14537.647	7485.803 ± 3378.833	n.s.		TDCA	190.501 ± 135.616	80.672 ± 9.646	n.s.
	3-oxo-CA	65.315 ± 38.966	9.691 ± 2.501	n.s.		3-oxo-CA	0.447 ± 0.283	0.358 ± 0.188	n.s.
	UCA	49.629 ± 22.960	20.998 ± 9.678	n.s.		UCA	0.000 ± 0.000	0.000 ± 0.000	n.s.
	3b-CA	29.154 ± 19.000	6.66 ± 2.065	n.s.		3b-CA	1.202 ± 0.463	0.512 ± 0.183	n.s.
	MDCA	52.615 ± 26.151	30.185 ± 8.607	n.s.		MDCA	2.063 ± 1.053	1.910 ± 0.234	n.s.
	aMCA	1821.871 ± 811.405	1120.658 ± 680.338	n.s.		aMCA	8.347 ± 2.217	5.593 ± 1.453	n.s.
	bMCA	4174.380 ± 1798.704	1800.482 ± 621.380	n.s.		bMCA	58.415 ± 11.212	40.437 ± 5.078	n.s.
	wMCA	2434.573 ± 1126.720	2352.665 ± 635.251	n.s.		wMCA	138.640 ± 30.689	108.990 ± 10.743	n.s.
	CDCA	280.691 ± 166.766	49.522 ± 8.298	n.s.		CDCA	6.022 ± 2.054	6.060 ± 2.264	n.s.
	LCA	14.151 ± 6.046	9.249 ± 1.185	n.s.		LCA	2.616 ± 0.413	7.600 ± 3.055	n.s.
	HDCA	72.858 ± 25.882	107.241 ± 28.191	n.s.		HDCA	9.210 ± 3.880	6.454 ± 1.669	n.s.
	HCA	34.413 ± 16.023	20.820 ± 7.729	n.s.		HCA	0.464 ± 0.464	0.000 ± 0.000	n.s.
	UDCA	161.339 ± 82.687	62.759 ± 15.974	n.s.		UDCA	4.920 ± 1.461	3.589 ± 0.643	n.s.
	GCDCA	11.171 ± 10.917	4.544 ± 3.204	n.s.		GCDCA	0.322 ± 0.322	0.192 ± 0.130	n.s.
	GLCA	0.000 ± 0.000	0.000 ± 0.000	n.s.		GLCA	0.000 ± 0.000	0.000 ± 0.000	n.s.
	GHDCA	5.538 ± 5.319	4.096 ± 2.910	n.s.		GHDCA	0.000 ± 0.000	0.000 ± 0.000	n.s.
	GUDCA	12.830 ± 12.609	3.807 ± 2.144	n.s.		GUDCA	0.370 ± 0.234	0.000 ± 0.000	n.s.
	TaMCA	15668.984 ± 14448.721	17257.167 ± 8931.057	n.s.		TaMCA	836.617 ± 729.839	212.653 ± 35.295	n.s.
	TbMCA	44465.755 ± 41329.754	31140.405 ± 14519.614	n.s.		TbMCA	2122.516 ± 2001.981	261.733 ± 54.755	n.s.
	TwMCA	28537.651 ± 26682.412	22655.827 ± 10624.047	n.s.		TwMCA	1237.858 ± 967.330	351.391 ± 45.513	n.s.
	TCDCA	5417.841 ± 5205.573	4320.610 ± 2549.245	n.s.		TCDCA	114.691 ± 101.663	23.751 ± 3.667	n.s.
	TLCA	84.525 ± 79.876	72.850 ± 41.955	n.s.		TLCA	1.710 ± 1.313	0.886 ± 0.172	n.s.
	THDCA	2495.72 ± 2452.275	2474.563 ± 1306.671	n.s.		THDCA	78.901 ± 52.995	36.031 ± 5.544	n.s.
	TUDCA	4908.959 ± 4825.854	2914.541 ± 1519.364	n.s.		TUDCA	106.437 ± 83.959	25.645 ± 1.666	n.s.
	3-oxo-LCA	1.328 ± 0.676	0.611 ± 0.253	n.s.		3-oxo-LCA	0.000 ± 0.000	0.222 ± 0.150	n.s.
	Total BA	206683.236 ± 182742.712	143145.179 ± 69620.197	n.s.		Total BA	7598.374 ± 6355.101	1696.506 ± 199.746	n.s.
	Sum 12αOH	96049.505 ± 85737.045	56766.101 ± 28559.957	n.s.		Sum 12αOH	2869.115 ± 2422.573	604.767 ± 71.841	n.s.
	Sum non 12αOH	110604.577 ± 97011.49147	86372.418 ± 41147.303	n.s.		Sum non 12αOH	4728.057 ± 3932.598	1091.227 ± 133.227	n.s.
