# Supplementary material for: HSDL2 links nutritional cues to bile acid and cholesterol homeostasis
Source: Sci Adv. 2024 May 31;10(22):eadk9681. doi: 10.1126/sciadv.adk9681 (PMC11141617; doi:10.1126/sciadv.adk9681)
Supplement: Supplementary file 2 — Tables S1 to S13 [file sciadv.adk9681_tables_s1_to_s13.zip › adk9681_Table S9.xlsx]

## Sheet: Feuil1
Table S9. Bile acid profiling in the feces of control and liver-specific HSDL2 knockdown mice.
	Fasted					Refed
		AAV-sh_Luc	AAV-sh_Hsdl2	Unpaired t test			AAV-sh_Luc	AAV-sh_Hsdl2	Unpaired t test
	CA	42.079 ± 9.645	49.797 ± 12.672	n.s.		CA	28.057 ± 3.058	65.143 ± 37.536	n.s.
	DCA	265.686 ± 33.302	327.369 ± 26.289	n.s.		DCA	139.357 ± 22.215	166.265 ± 32.959	n.s.
	GCA	0.378 ± 0.043	0.592 ± 0.088	n.s.		GCA	0.285 ± 0.060	0.384 ± 0.070	n.s.
	GDCA	0.0458 ± 0.008	0.076 ± 0.007	* p=0.0181		GDCA	0.076 ± 0.021	0.086 ± 0.017	n.s.
	TCA	28.253 ± 4.542	28.472 ± 4.094	n.s.		TCA	25.751 ± 1.974	29.791 ± 3.611	n.s.
	TDCA	4.949 ± 0.618	6.105 ± 0.911	n.s.		TDCA	3.076 ± 0.177	4.199 ± 0.737	n.s.
	UCA	2.991 ± 0.591	3.670 ± 0.732	n.s.		UCA	1.707 0.279	2.492 ± 0.592	n.s.
	3b-CA	0.000 ± 0.000	0.000 ± 0.000	n.s.		3b-CA	0.000 ± 0.000	0.106 ± 0.106	n.s.
	MDCA	8.576 ± 1.419	9.419 ± 0.978	n.s.		MDCA	4.156 ± 0.473	6.834 ± 1.923	n.s.
	3-oxo-CA	1.922 ± 0.698	2.114 ± 1.075	n.s.		3-oxo-CA	2.678 ± 0.435	3.780 ±1.748	n.s.
	aMCA	141.302 ± 21.478	195.171 ± 26.290	n.s.		aMCA	88.320 ± 11.674	134.336 ± 26.960	n.s.
	bMCA	352.729 ± 70.991	416.554 ± 44.533	n.s.		bMCA	255.058 ± 40.637	322.331 ± 54.928	n.s.
	wMCA	704.397 ± 71.065	822.086 ± 63.945	n.s.		wMCA	483.093 ± 65.219	552.262 ± 57.313	n.s.
	CDCA	3.628 ± 1.091	4.935 ± 0.992	n.s.		CDCA	4.828 ± 0.772	8.624 ± 2.824	n.s.
	LCA	56.665 ± 4.478	77.472 ± 5.247	* p=0.0185		LCA	21.165 ± 3.139	25.869 ± 2.726	n.s.
	HDCA	86.199 ± 17.907	93.013 ± 8.331	n.s.		HDCA	33.554 ± 7.654	41.230 ± 7.858	n.s.
	HCA	21.542 ± 4.671	28.816 ± 7.246	n.s.		HCA	13.902 ± 2.251	17.459 ± 2.868	n.s.
	UDCA	3.379 ± 1.222	4.204 ± 0.781	n.s.		UDCA	3.896 ± 0.384	6.012 ± 1.982	n.s.
	GCDCA	0.017 ± 0.005	0.019 ± 0.005	n.s.		GCDCA	0.026 ± 0.000	0.026 ± 0.004	n.s.
	GLCA	0.030 ± 0.003	0.031 ± 0.002	n.s.		GLCA	0.014 ± 0.006	0.018 ± 0.004	n.s.
	GHDCA	0.029 ± 0.003	0.0356 ± 0.005	n.s.		GHDCA	0.024 ± 0.010	0.037 ± 0.007	n.s.
	GUDCA	0.026 ± 0.000	0.029 ± 0.001	n.s.		GUDCA	0.028 ± 0.001	0.027 ± 0.001	n.s.
	TaMCA	10.144 ± 1.261	13.291 ± 2.138	n.s.		TaMCA	10.233 ± 0.748	14.186 ± 1.995	n.s.
	TbMCA	44.171 ± 9.569	43.461 ± 6.558	n.s.		TbMCA	40.965 ± 5.133	51.174 ± 8.275	n.s.
	TwMCA	35.277 ± 6.844	43.074 ± 10.788	n.s.		TwMCA	35.484 ± 3.355	68.329 ± 29.083	n.s.
	TCDCA	3.876 ± 0.363	4.468 ± 0.628	n.s.		TCDCA	2.428 ± 0.361	3.049 ± 0.425	n.s.
	TLCA	0.153 ± 0.024	0.232 ± 0.037	n.s.		TLCA	0.153 ± 0.018	0.206 ± 0.028	n.s.
	THDCA	2.181 ± 0.264	2.360 ± 0.430	n.s.		THDCA	1.857 ± 0.282	2.483 ± 0.337	n.s.
	TUDCA	2.191 ± 0.313	2.167 ± 0.273	n.s.		TUDCA	1.880 ± 0.078	2.275 ± 0.237	n.s.
	3-oxo-LCA	7.900 ± 1.781	8.883 ± 1.014	n.s.		3-oxo-LCA	6.428 ± 1.294	6.455 ± 0.574	n.s.
	Total BA	1830.714 ± 198.493	2187.917 ± 181.705	n.s.		Total BA	1208.476 ± 131.779	1535.469 ± 252.436	n.s.
	Sum 12αOH	354.879 ± 40.767	427.614 ± 35.291	n.s.		Sum 12αOH	205.143 ± 24.248	279.081 ± 71.120	n.s.
	Sum non 12αOH	1475.836 ± 162.282	1760.303 ± 152.126	n.s.		Sum non 12αOH	1003.333 ± 111.494	1256.388 ± 182.729	n.s.
